# Supplementary material for: A Dual Function for Prickle in Regulating Frizzled Stability during Feedback-Dependent Amplification of Planar Polarity
Source: Curr Biol. 2017 Sep 25;27(18):2784–2797.e3. doi: 10.1016/j.cub.2017.08.016 (PMC5628951; doi:10.1016/j.cub.2017.08.016)
Supplement: Table S1. Quantitative FRAP Data, Related to Figures 2, 3, 4, 5, and 6 — Genotypes for each FRAP experiment, along with the timepoints at which the pupal wings were imaged are shown, along with the number (n) of wings imaged for each genotype, the total fluorescence intensity, the stable amounts, the y[max] (plateau), the half-life and the 95% confidence intervals for each of the data sets. The figure panel relating to the results is also indicated. [file mmc2.xlsx]

## Sheet: Table S1
Fz-EGFP double bleach experiment						y[max]	y[max] with 95%	t[0.5]	Half-life with 95%	Figure
Genotype	n						confidence intervals	Half-life	Confidence Intervals
w;; fz-EGFP/+ first recovery	1					0.32	0.27 to 0.37	106.1	70.5 to 214.2	2B
w;; fz-EGFP/+ second recovery	1					0.298	0.24 to 0.35	104.2	68.9 to 213.4	2B
Fz-EGFP at different developmental time points		Total fluorescent	Total mean intensity	Stable amount	Stable amount 95%	y[max]	y[max] with 95%	t[0.5]	Half-life with 95%	Figure
Genotype	n	mean intensity	confidence intervals		confidence intervals		confidence intervals	Half-life	Confidence Intervals
w;; fz-EGFP/+ 20h APF	5	1242	949.5 to 1535	548.5	483.1 to 614.0	0.5866	0.5511 to 0.6222	92.58	77.48 to 115.0	2C, S1C-E
w;; fz-EGFP/+ 25h APF	5	1413	1155 to 1672	805.1	636.2 to 974.1	0.4456	0.4232 to 0.4681	61.46	50.14 to 79.38	2C, S1C-E
w;; fz-EGFP/+ 28h APF	7	1435	1196 to 1674	904.3	684.8 to 1124	0.3733	0.3520 to 0.3946	51.3	39.99 to 71.52	2C, S1C-E
w;; fz-EGFP/+ 31h APF	6	1716	1357 to 2074	1042	648.2 to 1435	0.3888	0.3611 to 0.4165	54.12	40.31 to 82.31	2C, S1C-E
Fz-EGFP in core polarity mutants		Total fluorescent	Total mean intensity	Stable amount	Stable amount 95%	y[max]	y[max] with 95%	t[0.5]	Half-life with 95%	Figure
Genotype	n	mean intensity	confidence intervals		confidence intervals		confidence intervals	Half-life	Confidence Intervals
w;; fz-EGFP/+	9	1670	1411 to 1929	1132	871.9 to 1392	0.3843	0.3683 to 0.4002	40.53	34.99 to 48.16	3A,H, S2B,C
y w Ubx-FLP; FRT42 pk-sple13/ FRT42 Ubi-mCherry-nls; fz-EGFP/+	6	1731	1538 to 1925	974.5	845.3 to 1104	0.4186	0.4143 to 0.4560	38.92	32.81 to 47.82	3A,C,H, S2B,C
y w Ubx-FLP; FRT42 dgo380/ FRT42 Ubi-mCherry-nls; fz-EGFP/+	8	1394	1085 to 1702	835.1	658.9 to 1011	0.3825	0.3654 to 0.3996	50.99	44.24 to 60.16	3A,B,H, S2B,C
w dsh1 FLP22/Y; FRT42 Ubi mCherry-nls/+; fz-EGFP/+	9	1591	1365 to 1817	605.7	470.0 to 741.3	0.5983	0.5765 to 0.6202	46.91	41.53 to 53.90	3A,D,H, S2B,C
y w Ubx-FLP; FRT42 stbm6/ FRT42 Ubi-mCherry-nls; fz-EGFP/+	6	2045	1647 to 2443	516.6	185.4 to 847.9	0.7553	0.7303 to 0.7804	26.82	23.27 to 31.64	3A,E,H, S2B,C
w dsh1 FLP22 /Y; FRT42 dgo380/ FRT42 Ubi-mCherry-nls; fz-EGFP/+	9	2032	1662 to 2402	582.1	355.4 to 808.9	0.6892	0.6656 to 0.7129	39.9	35.31 to 45.88	3A, S2B,G
y w Ubx-FLP; FRT42 pk-sple13 dgo380/ FRT42 Ubi-mCherry-nls; fz-EGFP/+	7	1246	1042 to 1450	560.1	407.7 to 712.5	0.5403	0.5151 to 0.5654	45.42	38.88 to 54.62	3A, S2B,G
y w Ubx-FLP; FRT42 stbm6 dgo380/ FRT42 Ubi-mCherry-nls; fz-EGFP/+	6	1748	1289 to 2207	476.2	236.8 to 715.7	0.724	0.7033 to 0.7446	31.95	28.50 to 36.36	3A, S2B,G
w dsh1 FLP22/Y; FRT42 stbm6/ FRT42 Ubi-mCherry-nls; fz-EGFP/+	5	1913	1499 to 2327	405.4	131.2 to 679.5	0.8137	0.7821 to 0.8453	35.92	31.05 to 42.60	3A, S2B,D
y w Ubx-FLP; FRT42 pk-sple13 stbm6/ FRT42 Ubi-mCherry-nls; fz-EGFP/+	6	1479	979.1 to 1978	343.7	141.6 to 545.8	0.7716	0.7405 to 0.8026	55.4	48.95 to 63.81	3A, S2B,D
w dsh1 FLP22/Y; FRT42 pk-sple13/ FRT42 Ubi-mCherry-nls; fz-EGFP/+	8	1461	1215 to 1707	172.9	6.621 to 339.3	0.8454	0.8124 to 0.8784	54.51	48.29 to 62.57	3A,F,H, S2B,E
y w Ubx-FLP; FRT42 pk-sple13 stbm6 dgo380/ FRT42 Ubi-mCherry-nls; fz-EGFP/+	9	1628	1174 to 2083	453.8	211.4 to 696.2	0.7274	0.7006 to 0.7541	62.3	55.95 to 70.29	3A, S2B,H,
w dsh1 FLP22/Y; FRT42 stbm6 dgo380/ FRT42 Ubi-mCherry-nls; fz-EGFP/+	2	1493	-1175 to 4160	354.8	141.6 to 545.8	0.7323	0.7000 to 0.7646	29.57	24.76 to 36.69	3A, S2B,H
w dsh1 FLP22 /Y; FRT42 pk-sple13 stbm6 / FRT42 Ubi-mCherry-nls; fz-EGFP/+	7	1789	1563 to 2016	147.7	-94.55 to 390.0	0.9119	0.8835 to 0.9403	42.16	37.75 to 47.73	3A, S2B,F
w dsh1 FLP22/Y; FRT42 pk-sple13 dgo380/ FRT42 Ubi-mCherry-nls; fz-EGFP/+	6	1389	1020 to 1757	155.4	-76.25 to 387.1	0.8387	0.8039 to 0.8734	44.67	38.80 to 52.61	3A, S2B,E
w dsh1 FLP22 /Y; FRT42 pk-sple13 stbm6 dgo380/ FRT42 Ubi-mCherry nls; fz-EGFP/+	5	1543	1152 to 1934	156.6	-190.2 to 503.4	0.8935	0.8602 to 0.9268	28.1	24.06 to 33.75	3A,G,H, S2B,F
Fz-EGFP in the core planar polarity protein expression experiments
Fz-EGFP in the Stbm expression experiment		Total fluorescent	Total mean intensity	Stable amount	Stable amount 95%	y[max]	y[max] with 95%	t[0.5]	Half-life with 95%	Figure
hs-FLP; Act>>FLAG-stbm3.1, stbm6/ stbm6; fz-EGFP/+	n	mean intensity	confidence intervals		confidence intervals		confidence intervals	Half-life	Confidence Intervals
no FLP 2h expression	7	1827	1397 to 2257	1034	834.6 to 1233	0.5353	0.5084 to 0.5621	30.24	24.82 to 38.69	4C,D
no expression	17	2108	1881 to 2335	647.2	533.8 to 760.6	0.6618	0.6454 to 0.6783	39.93	36.45 to 44.14	4C,D
1h	7	2184	1674 to 2694	862.6	554.9 to 1170	0.5978	0.5676 to 0.6279	23.4	18.8 to 31	4C,D
2h	7	2214	1884 to 2544	930.6	600.1 to 1261	0.5802	0.5581 to 0.6023	23.6	19.93 to 28.93	4C,D
3h	8	1994	1758 to 2229	1036	787.6 to 1285	0.4781	0.4566 to 0.4996	28.58	23.80 to 35.75	4C,D
4h	4	2242	1880 to 2604	1177	849.2 to 1505	0.4611	0.4358 to 0.4865	51.73	43.59 to 63.60	4C,D
7h	8	2012	1849 to 2175	1068	875.3 to 1260	0.46	0.4290 to 0.4911	56.04	46.06 to 71.52	4C,D
25h	6	1801	1363 to 2240	1125	730.4 to 1519	0.3753	0.3504 to 0.4003	19.49	14.49 to 29.79	4C,D
Fz-EGFP in the Dsh expression experiment		Total fluorescent	Total mean intensity	Stable amount	Stable amount 95%	y[max]	y[max] with 95%	t[0.5]	Half-life with 95%	Figure
dsh1 FLP22/Y; Act>>dsh-ECFP3.4; fz-EGFP/+	n	mean intensity	confidence intervals		confidence intervals		confidence intervals	Half-life	Confidence Intervals
no FLP 2h expression	5	1686	1325 to 2482	646.3	309.1 to 983.5	0.6717	0.6364 to 0.7070	52.61	44.71 to 63.90	4E,F
no expression	17	1891	1649 to 2133	685	579.2 to 790.7	0.5982	0.5807 to 0.6157	40.94	36.84 to 46.06	4E,F
1h	10	1934	1485 to 2383	702.1	488.4 to 915.8	0.6431	0.6173 to 0.6689	41	35.58 to 48.36	4E,F
2h	22	1596	1449 to 1743	711.1	612.3 to 810.0	0.5475	0.5290 to 0.5660	35.33	31.05 to 40.96	4E,F
7h	9	1894	1547 to 2209	865	674.1 to 1056	0.4953	0.4754 to 0.5152	26.87	22.68 to 32.94	4E,F
25h	9	1903	1655 to 2132	998.4	762.7 to 1234	0.4677	0.4487 to 0.4868	30.12	25.58 to 36.62	4E,F
Fz-EGFP in the Pk expression experiment		Total fluorescent	Total mean intensity	Stable amount	Stable amount 95%	y[max]	y[max] with 95%	t[0.5]	Half-life with 95%	Figure
hs-FLP; Act>>FLAG-pk4.1, pk-sple13/ pk-sple13; fz-EGFP/+	n	mean intensity	confidence intervals		confidence intervals		confidence intervals	Half-life	Confidence Intervals
no expression	8	2481	2247 to 2715	1538	1364 to 1711	0.4123	0.3943 to 0.4304	25.76	21.4 to 32.35	4G,H, S3I
1h	9	2274	2151 to 2397	1191	1070 to 1312	0.4607	0.4453 to 0.4761	29.5	25.72 to 34.57	4G,H, S3I
2h	8	2117	1827 to 2408	1088	973.7 to 1203	0.4609	0.4414 to 0.4804	33.86	28.8 to 41.06	4G,H, S3I
3h	7	2169	1755 to 2583	1173	958.4 to 1388	0.4292	0.406 to 0.4524	50.32	42.17 to 62.38	4G,H, S3I
4h	8	1980	1724 to 2236	1249	1060 to 1437	0.3676	0.3442 to 0.391	52.26	43.04 to 66.52	4G,H, S3I
5h	7	2252	1826 to 2678	1527	1299 to 1755	0.3012	0.2865 to 0.3158	30.64	25.34 to 38.73	4G,H, S3I
7h	10	2287	1970 to 2604	1546	1206 to 1885	0.336	0.32 to 0.3519	33.98	28.34 to 42.43	4G,H, S3I
25h	8	2131	1752 to 2509	1400	1155 to 1646	0.3351	0.3172 to 0.353	47.6	40 to 58.75	4G,H, S3I
(NO FLP controls) w; Act>>FLAG-pk4.1, pk-sple13/ pk-sple13; fz-EGFP/+
no expression	7	2742	2471 to 3013	1410	1237 to 1582	0.5342	0.5067 to 0.5617	39.19	32.68 to 48.96	S3I
no FLP 1h	7	2554	2267 to 2841	1207	1075 to 1338	0.5158	0.4976 to 0.5339	27.98	24.15 to 33.26	S3I
no FLP 2h	7	2189	1860 to 2519	1344	1120 to 1568	0.3445	0.3281 to 0.3609	22.43	18.18 to 29.28	4G,H, S3I
no FLP 3h	9	2374	2085 to 2663	1233	1084 to 1383	0.4737	0.4569 to 0.4904	26.17	22.48 to 31.31	S3I
no FLP 4h	7	2375	2143 to 2608	1207	1094 to 1320	0.466	0.4452 to 0.4869	20.9	17.03 to 27.04	S3I
no FLP 7h	6	2539	2446 to 2631	1173	993.7 to 1352	0.5683	0.5454 to 0.5911	30.64	26.09 to 37.1	S3I
no FLP 25h	7	2585	2315 to 2856	1194	1086 to 1302	0.5323	0.5171 to 0.5476	26.03	22.97 to 30.02	S3I
Fz-EGFP in the Dgo expression experiment		Total fluorescent	Total mean intensity	Stable amount	Stable amount 95%	y[max]	y[max] with 95%	t[0.5]	Half-life with 95%	Figure
hs-FLP; Act>>FLAG-dgo, dgo360/ dgo360; fz-EGFP/+	n	mean intensity	confidence intervals		confidence intervals		confidence intervals	Half-life	Confidence Intervals
no FLP 2h expression	6	1984	1320 to 2649	1984	1320 to 2649	0.476	0.4490 to 0.5029	60.27	51.17 to 73.31	S3G,H
no expression	5	2326	1728 to 2924	2326	1728 to 2924	0.3398	0.3231 to 0.3564	34.31	28.55 to 43.00	S3G,H
1h	3	2494	1028 to 3960	2494	1028 to 3960	0.377	0.3572 to 0.3969	26.26	21.12 to 34.72	S3G,H
3h	5	1783	1296 to 2271	1783	1296 to 2271	0.3588	0.3361 to 0.3815	27.57	21.48 to 38.46	S3G,H
7h	11	2210	2001 to 2420	2210	2001 to 2420	0.3027	0.2871 to 0.3182	25.96	20.95 to 34.12	S3G,H
25h	7	2195	1977 to 2414	2195	1977 to 2414	0.4491	0.4289 to 0.4692	45.31	39.00 to 54.08	S3G,H
Epistasis experiments
Pk expression in a dsh1; pkpk-sple13 mutant		Total fluorescent	Total mean intensity	Stable amount	Stable amount 95%	y[max]	y[max] with 95%	t[0.5]	Half-life with 95%	Figure
dsh1 FLP22/Y; Act>>FLAG-pk4.1, pk-sple13/ pk-sple13 ; fz-EGFP/+	n	mean intensity	confidence intervals		confidence intervals		confidence intervals	Half-life	Confidence Intervals
no FLP 2h expression	6	1449	1202 to 1696	404.1	244.6 to 563.6	0.6802	0.6517 to 0.7087	22.03	18.30 to 27.68	5A
no expression	6	1441	1319 to 1563	383.9	248.7 to 519.0	0.6949	0.6701 to 0.7197	37.43	32.89 to 43.42	5A
1h	6	1773	1519 to 2027	596.3	432.0 to 760.7	0.6269	0.5967 to 0.6570	47.45	40.69 to 56.90	5A
2h	8	2006	1616 to 2395	738	516.7 to 959.2	0.5914	0.5708 to 0.6120	38.83	34.28 to 44.76	5A
7h	4	2002	1571 to 2433	933.8	619.0 to 1249	0.5299	0.4998 to 0.5601	37.9	31.23 to 48.18	5A
Pk expression in a pk-sple13 stbm6 mutant		Total fluorescent	Total mean intensity	Stable amount	Stable amount 95%	y[max]	y[max] with 95%	t[0.5]	Half-life with 95%	Figure
hs-FLP; Act>>FLAG-pk4.1, pk-sple13 stbm6/ pk-sple13 stbm6; fz-EGFP/+	n	mean intensity	confidence intervals		confidence intervals		confidence intervals	Half-life	Confidence Intervals
no FLP 1h expression	7	1738	1517 to 1958	663	462.2 to 863.7	0.5893	0.5603 to 0.6183	33.1	27.55 to 41.45	5B
no expression	9	2103	1855 to 2350	662.6	463.6 to 861.6	0.677	0.6514 to 0.7026	40.24	35.26 to 46.86	5B
1h	6	2196	1841 to 2550	234.3	113.1 to 355.5	0.8957	0.8734 to 0.9180	38.08	34.76 to 42.11	5B
2h	11	1932	1717 to 2147	609.6	503.8 to 715.5	0.6986	0.6769 to 0.7203	33.23	29.48 to 38.07	5B
4h	7	1607	925.7 to 2288	495.9	279.8 to 712.1	0.6682	0.6493 to 0.6870	33.05	29.67 to 37.31	5B
7h	8	2252	1981 to 2523	740.8	604 to 877.6	0.6403	0.6212 to 0.6593	25.42	22.36 to 29.45	5B
Fz-EGFP in the UAS-Pk experiments		Total fluorescent	Total mean intensity	Stable amount	Stable amount 95%	y[max]	y[max] with 95%	t[0.5]	Half-life with 95%	Figure
Genotype	n	mean intensity	confidence intervals		confidence intervals		confidence intervals	Half-life	Confidence Intervals
Pk in the same cell as Fz-EGFP
w; Act-GAL4, tub-GAL80ts, pk-sple13/ pk-sple13, Ubx-FLP; UAS-pk fz-EGFP FRT80 / ubi-mRFP-nls FRT80
1h	5	1119	853.0 to 1384	228.8	10.89 to 446.7	0.7582	0.7105 to 0.806	30.34	23.81 to 41.8	5S
2h	7	1050	909.8 to 1189	-123.7	-407.2 to 159.7	1.019	0.9537 to 1.084	30.3	23.69 to 42.02	5S
4h	6	1082	867.8 to 1296	165.6	7.688 to 323.6	0.783	0.7389 to 0.8272	26.65	19.53 to 41.97	5S
Pk in the neighbouring cell to Fz-EGFP
w; Act-GAL4, tub-GAL80ts, pk-sple13/ pk-sple13, Ubx-FLP; UAS-pk, ubi-mRFP-nls FRT80 / fz-EGFP FRT80
1h	9	1417	1265 to 1569	452.2	323.5 to 581	0.6622	0.6391 to 0.6853	16.54	13.87 to 20.48	5T
2h	7	1477	1240 to 1713	590	293.5 to 886.5	0.6386	0.602 to 0.6752	24.33	19.1 to 33.51	5T
4h	5	3907	3146 to 4668	1891	1172 to 2611	0.4592	0.4106 to 0.5077	118.1	95.71 to 154.3	5T
Control no UAS
w; Act-GAL4, tub-GAL80ts, pk-sple13/ pk-sple13, Ubx-FLP; ubi-mRFP-nls FRT80 / fz-EGFP FRT80
1h	7	1677	1351 to 2003	497.2	353 to 641.3	0.7387	0.7011 to 0.7764	36.46	30.28 to 45.82	5S,T
2h	7	1568	1235.6 to 1900	382.7	199.9 to 565.6	0.7347	0.6997 to 0.7698	20.9	16.83 to 27.57	5S,T
4h	7	1409	995 to 1823	263.9	66.77 to 461	0.8225	0.7805 to 0.8644	16.02	12.46 to 22.42	5S,T
Fz-EGFP in the shi[ts1] experiments		Total fluorescent	Total mean intensity	Stable amount	Stable amount 95%	y[max]	y[max] with 95%	t[0.5]	Half-life with 95%	Figure
Genotype	n	mean intensity	confidence intervals		confidence intervals		confidence intervals	Half-life	Confidence Intervals
(No shi[ts1], no FLP) w; Act>>FLAG-pk4.1, pk-sple13/ pk-sple13; fz-EGFP/+ 1h expression	7	1640	1277 to 2002	628.8	448.3 to 809.2	0.5936	0.5747 to 0.6126	34.77	30.75 to 39.99	6B
(No FLP) w shi[ts1]; Act>>FLAG-pk4.1, pk-sple13/ pk-sple13; fz-EGFP/+ 1h expression	7	1596	1360 to 1832	606.3	358.6 to 854.0	0.6229	0.5954 to 0.6504	29.87	25.03 to 37.04	6B
(No shi[ts1]) w hs-FLP; Act>>FLAG-pk4.1, pk-sple13/ pk-sple13; fz-EGFP/+ 30min expression	3	1855	1489 to 2221	767.2	289.5 to 1245	0.5653	0.5391 to 0.5915	43.39	37.05 to 52.34	6B
(No shi[ts1]) w hs-FLP; Act>>FLAG-pk4.1, pk-sple13/ pk-sple13; fz-EGFP/+ 1h expression	8	1463	1085 to 1841	301.8	196.2 to 407.4	0.749	0.7172 to 0.7809	42.6	36.77 to 50.63	6B
(No shi[ts1]) w hs-FLP; Act>>FLAG-pk4.1, pk-sple13/ pk-sple13; fz-EGFP/+ 2h expression	4	1792	1247 to 2337	953	717.6 to 1188	0.4589	0.4338 to 0.4841	37.32	30.66 to 47.68	6B
w shi[ts1] hs-FLP ; Act>>FLAG-pk4.1, pk-sple13/ pk-sple13; fz-EGFP/+ 30min expression	6	1853	1621 to 2085	817.2	700.9 to 933.5	0.5204	0.4937 to 0.5470	39.3	32.80 to 49.02	6B
w shi[ts1] hs-FLP ; Act>>FLAG-pk4.1, pk-sple13/ pk-sple13; fz-EGFP/+ 1h expression	11	1459	1283 to 1635	636.7	527.2 to 746.2	0.552	0.5340 to 0.5699	48.05	43.12 to 54.25	6B
w shi[ts1] hs-FLP ; Act>>FLAG-pk4.1, pk-sple13/ pk-sple13; fz-EGFP/+ 2h expression	4	1342	1123 to 1562	587.2	146.7 to 1028	0.5432	0.5075 to 0.5790	73.23	61.69 to 90.09	6B
Fz-EGFP in the dominant negative UAS-Rab5[DN] experiments		Total fluorescent	Total mean intensity	Stable amount	Stable amount 95%	y[max]	y[max] with 95%	t[0.5]	Half-life with 95%	Figure
Genotype	n	mean intensity	confidence intervals		confidence intervals		confidence intervals	Half-life	Confidence Intervals
w hs-FLP; Act>>FLAG-pk4.1, pk-sple13/ pk-sple13, UAS-Rab5[DN]; fz-EGFP/+	7	1355	1239 to 1470	421.5	118.1 to 621.8	0.6773	0.6526 to 0.7020	28.4	24.41 to 33.95	6D
w hs-FLP; Act>>FLAG-pk4.1, pk-sple13 Act>>Gal4/ pk-sple13, UAS-Rab5[DN] ; fz-EGFP/+	6	1597	1163 to 2032	705.8	533.5 to 878.1	0.526	0.5062 to 0.5459	31.9	27.48 to 38.00	6D
Fz-EGFP in shi[ts1] dsh1 pk-sple13		Total fluorescent	Total mean intensity	Stable amount	Stable amount 95%	y[max]	y[max] with 95%	t[0.5]	Half-life with 95%	Figure
Genotype	n	mean intensity	confidence intervals		confidence intervals		confidence intervals	Half-life	Confidence Intervals
(No shi[ts1]) w dsh1; pk-sple13/ pk-sple13; fz-EGFP/+	7	1690	11896 to 2191	290.8	208.8 to 372.7	0.7983	0.7711 to 0.8254	35.38	31.12 to 41	6F
w shi[ts1] dsh1; pk-sple13/ pk-sple13; fz-EGFP/+	7	1980	1530 to 2429	634.2	481.3 to 787.1	0.6529	0.6334 to 0.6724	30.24	26.75 to 34.77	6F
