# Supplementary material for: A Dual Function for Prickle in Regulating Frizzled Stability during Feedback-Dependent Amplification of Planar Polarity
Source: Curr Biol. 2017 Sep 25;27(18):2784–2797.e3. doi: 10.1016/j.cub.2017.08.016 (PMC5628951; doi:10.1016/j.cub.2017.08.016)
Supplement: Table S2. Detailed Statistical Comparisons, Related to Figures 2, 3, 4, 5, and 6 — Detailed results for the statistical tests carried out on the data shown in the figures are shown. The statistical test (either ANOVA or t-test is indicated), as well as the names of the post hoc tests. These include the Dunnett's multiple comparisons test (for comparing the control to the other experimental conditions), Tukey-Kramer's multiple comparisons test (for comparing all conditions to all others), and the Šídák's multiple comparisons test (to compare pre-selected pairs of conditions within an experiment). The table also shows the mean difference and 95% confidence intervals. Stars indicate statistical significance ∗P≤0.05 ∗∗P≤0.01 and ∗∗∗P≤0.001. The figure panel relating to each statistical test is also indicated. [file mmc3.xlsx]

## Sheet: Table S2
Fz-EGFP at different developmental time points
Stable amount, Figure 2C
ANOVA P=0.024*	Mean Diff.	95% CI of diff.	Significant?	Summary	Adjusted P Value
Dunnett's multiple comparisons test
20h n=5 vs. 25h n=5	-256.6	-649.5 to 136.2	No	ns	0.2558
20h n=5 vs. 28h n=7	-355.7	-719.4 to 7.972	No	ns	0.056
20h n=5 vs. 31h n=6	-493.2	-869.3 to -117.1	Yes	**	0.0092
Unstable amount, Figure 2C
ANOVA P=0.318	Mean Diff.	95% CI of diff.	Significant?	Summary	Adjusted P Value
Dunnett's multiple comparisons test
20h n=5 vs. 25h n=5	85.8	-179.1 to 350.7	No	ns	0.7479
20h n=5 vs. 28h n=7	163.2	-82.06 to 408.4	No	ns	0.2432
20h n=5 vs. 31h n=6	19.78	-233.8 to 273.4	No	ns	0.9943
Total amount of protein (Intensity), Figure 2C and Figure S1E
ANOVA P=0.059	Mean Diff.	95% CI of diff.	Significant?	Summary	Adjusted P Value
Dunnett's multiple comparisons test
20h n=5 vs. 25h n=5	-170.8	-605.7 to 264.1	No	ns	0.6317
20h n=5 vs. 28h n=7	-192.6	-595.2 to 210.1	No	ns	0.4893
20h n=5 vs. 31h n=6	-473.4	-889.8 to -57.04	Yes	*	0.0241
y[max] or plateau, Figure S1D
ANOVA P=0.0197	Mean Diff.	95% CI of diff.	Significant?	Summary	Adjusted P Value
Dunnett's multiple comparisons test
20h vs. 25h	0.1199	-0.02409 to 0.2639	No	ns	0.1151
20h vs. 28h	0.1768	0.04347 to 0.3101	Yes	**	0.0085
20h vs. 31h	0.1497	0.01186 to 0.2876	Yes	*	0.0318
Mean cell polarity, Figure 2H
ANOVA P=0.0012**	Mean Diff.	95% CI of diff.	Significant?	Summary	Adjusted P Value
Tukey's multiple comparisons test
20h n=8 vs. 25h n=9	-0.213	-0.441 to 0.01498	No	ns	0.0737
20h n=8 vs. 28h n=7	-0.3136	-0.5565 to -0.07075	Yes	**	0.0075
20h n=8 vs. 31h n=9	-0.3544	-0.5824 to -0.1264	Yes	**	0.0011
25h n=9 vs. 28h n=7	-0.1006	-0.337 to 0.1359	No	ns	0.6569
25h n=9 vs. 31h n=9	-0.1414	-0.3626 to 0.07984	No	ns	0.3217
28h n=7 vs. 31h n=9	-0.04078	-0.2773 to 0.1957	No	ns	0.9651
Fz-EGFP in core polarity mutants
Stable amount, Figure 3A
ANOVA P≤0.0001***	Mean Diff.	95% CI of diff.	Significant?	Summary	Adjusted P Value
Dunnett's multiple comparisons test
fz-EGFP/+ n=9 vs. pk-sple13; fz-EGFP/+ n=6	157.3	-218.1 to 532.6	No	ns	0.8949
fz-EGFP/+ n=9 vs. dgo380; fz-EGFP/+ n=8	296.7	-49.38 to 642.8	No	ns	0.1351
fz-EGFP/+ n=9 vs. dsh1;; fz-EGFP/+ n=9	526.1	190.4 to 861.9	Yes	***	0.0003
fz-EGFP/+ n=9 vs. stbm6; fz-EGFP/+ n=6	615.2	239.8 to 990.5	Yes	***	0.0001
fz-EGFP/+ n=9 vs. dsh1; dgo380; fz-EGFP/+ n=9	549.7	214.0 to 885.4	Yes	***	0.0001
fz-EGFP/+ n=9 vs. pk-sple13 dgo380; fz-EGFP/+ n=7	571.7	212.8 to 930.6	Yes	***	0.0002
fz-EGFP/+ n=9 vs. stbm6 dgo380; fz-EGFP/+ n=6	655.6	280.2 to 1031	Yes	***	≤0.0001
fz-EGFP/+ n=9 vs. dsh1; stbm6; fz-EGFP/+ n=5	726.4	329.2 to 1124	Yes	***	≤0.0001
fz-EGFP/+ n=9 vs. pk-sple13 stbm6; fz-EGFP/+ n=6	788.1	412.8 to 1164	Yes	***	≤0.0001
fz-EGFP/+ n=9 vs. dsh1; pk-sple13; fz-EGFP/+ n=8	958.9	612.8 to 1305	Yes	***	≤0.0001
fz-EGFP/+ n=9 vs. pk-sple13 stbm6 dgo380; fz-EGFP/+ n=9	678	342.3 to 1014	Yes	***	≤0.0001
fz-EGFP/+ n=9 vs. dsh1; stbm6 dgo380; fz-EGFP/+ n=2	777	220.3 to 1334	Yes	**	0.0015
fz-EGFP/+ n=9 vs. dsh1; pk-sple13 stbm6; fz-EGFP/+ n=7	984.1	625.1 to 1343	Yes	***	≤0.0001
fz-EGFP/+ n=9 vs. dsh1; pk-sple13 dgo380; fz-EGFP/+ n=6	976.4	601.0 to 1352	Yes	***	≤0.0001
fz-EGFP/+ n=9 vs. dsh1; pk-sple13 stbm6 dgo380; fz-EGFP/+ n=5	975.2	578.0 to 1372	Yes	***	≤0.0001
Stable amount, Figure 3A
ANOVA P≤0.0001***	Mean Diff.	95% CI of diff.	Significant?	Summary	Adjusted P Value
Tukey's multiple comparisons test
fz-EGFP/+ n=9 vs. pk-sple13; fz-EGFP/+ n=6	157.3	-300.5 to 615.0	No	ns	0.9977
fz-EGFP/+ n=9 vs. dgo380; fz-EGFP/+ n=8	296.7	-125.3 to 718.7	No	ns	0.4974
fz-EGFP/+ n=9 vs. dsh1;; fz-EGFP/+ n=9	526.1	116.7 to 935.5	Yes	**	0.0018
fz-EGFP/+ n=9 vs. stbm6; fz-EGFP/+ n=6	615.2	157.4 to 1073	Yes	***	0.0008
fz-EGFP/+ n=9 vs. dsh1; dgo380; fz-EGFP/+ n=9	549.7	140.3 to 959.1	Yes	***	0.0008
fz-EGFP/+ n=9 vs. pk-sple13 dgo380; fz-EGFP/+ n=7	571.7	134.0 to 1009	Yes	**	0.0014
fz-EGFP/+ n=9 vs. stbm6 dgo380; fz-EGFP/+ n=6	655.6	197.8 to 1113	Yes	***	0.0002
fz-EGFP/+ n=9 vs. dsh1; stbm6; fz-EGFP/+ n=5	726.4	242.0 to 1211	Yes	***	≤0.0001
fz-EGFP/+ n=9 vs. pk-sple13 stbm6; fz-EGFP/+ n=6	788.1	330.4 to 1246	Yes	***	≤0.0001
fz-EGFP/+ n=9 vs. dsh1; pk-sple13; fz-EGFP/+ n=8	958.9	536.8 to 1381	Yes	***	≤0.0001
fz-EGFP/+ n=9 vs. pk-sple13 stbm6 dgo380; fz-EGFP/+ n=9	678	268.6 to 1087	Yes	***	≤0.0001
fz-EGFP/+ n=9 vs. dsh1; stbm6 dgo380; fz-EGFP/+ n=2	777	98.09 to 1456	Yes	*	0.0103
fz-EGFP/+ n=9 vs. dsh1; pk-sple13 stbm6; fz-EGFP/+ n=7	984.1	546.4 to 1422	Yes	***	≤0.0001
fz-EGFP/+ n=9 vs. dsh1; pk-sple13 dgo380; fz-EGFP/+ n=6	976.4	518.6 to 1434	Yes	***	≤0.0001
fz-EGFP/+ n=9 vs. dsh1; pk-sple13 stbm6 dgo380; fz-EGFP/+ n=5	975.2	490.8 to 1460	Yes	***	≤0.0001
pk-sple13; fz-EGFP/+ n=6 vs. dgo380; fz-EGFP/+ n=8	139.4	-329.6 to 608.5	No	ns	0.9995
pk-sple13; fz-EGFP/+ n=6 vs. dsh1;; fz-EGFP/+ n=9	368.8	-88.89 to 826.6	No	ns	0.2668
pk-sple13; fz-EGFP/+ n=6 vs. stbm6; fz-EGFP/+ n=6	457.9	-43.54 to 959.3	No	ns	0.1136
pk-sple13; fz-EGFP/+ n=6 vs. dsh1; dgo380; fz-EGFP/+ n=9	392.4	-65.32 to 850.2	No	ns	0.1815
pk-sple13; fz-EGFP/+ n=6 vs. pk-sple13 dgo380; fz-EGFP/+ n=7	414.4	-68.78 to 897.6	No	ns	0.181
pk-sple13; fz-EGFP/+ n=6 vs. stbm6 dgo380; fz-EGFP/+ n=6	498.3	-3.145 to 999.7	No	ns	0.0532
pk-sple13; fz-EGFP/+ n=6 vs. dsh1; stbm6; fz-EGFP/+ n=5	569.2	43.26 to 1095	Yes	*	0.021
pk-sple13; fz-EGFP/+ n=6 vs. pk-sple13 stbm6; fz-EGFP/+ n=6	630.9	129.4 to 1132	Yes	**	0.0026
pk-sple13; fz-EGFP/+ n=6 vs. dsh1; pk-sple13; fz-EGFP/+ n=8	801.6	332.5 to 1271	Yes	***	≤0.0001
pk-sple13; fz-EGFP/+ n=6 vs. pk-sple13 stbm6 dgo380; fz-EGFP/+ n=9	520.7	62.98 to 978.5	Yes	*	0.0112
pk-sple13; fz-EGFP/+ n=6 vs. dsh1; stbm6 dgo380; fz-EGFP/+ n=2	619.7	-89.38 to 1329	No	ns	0.1587
pk-sple13; fz-EGFP/+ n=6 vs. dsh1; pk-sple13 stbm6; fz-EGFP/+ n=7	826.8	343.6 to 1310	Yes	***	≤0.0001
pk-sple13; fz-EGFP/+ n=6 vs. dsh1; pk-sple13 dgo380; fz-EGFP/+ n=6	819.1	317.7 to 1321	Yes	***	≤0.0001
pk-sple13; fz-EGFP/+ n=6 vs. dsh1; pk-sple13 stbm6 dgo380; fz-EGFP/+ n=5	817.9	292.0 to 1344	Yes	***	≤0.0001
dsh1;; fz-EGFP/+ n=9 vs. dgo380; fz-EGFP/+ n=8	-229.4	-651.4 to 192.6	No	ns	0.8621
dsh1;; fz-EGFP/+ n=9 vs. stbm6; fz-EGFP/+ n=6	89.04	-368.7 to 546.8	No	ns	> 0.9999
dsh1;; fz-EGFP/+ n=9 vs. dsh1; dgo380; fz-EGFP/+ n=9	23.57	-385.8 to 433.0	No	ns	> 0.9999
dsh1;; fz-EGFP/+ n=9 vs. pk-sple13 dgo380; fz-EGFP/+ n=7	45.56	-392.1 to 483.2	No	ns	> 0.9999
dsh1;; fz-EGFP/+ n=9 vs. stbm6 dgo380; fz-EGFP/+ n=6	129.4	-328.3 to 587.2	No	ns	0.9998
dsh1;; fz-EGFP/+ n=9 vs. dsh1; stbm6; fz-EGFP/+ n=5	200.3	-284.1 to 684.7	No	ns	0.9846
dsh1;; fz-EGFP/+ n=9 vs. pk-sple13 stbm6; fz-EGFP/+ n=6	262	-195.7 to 719.8	No	ns	0.8097
dsh1;; fz-EGFP/+ n=9 vs. dsh1; pk-sple13; fz-EGFP/+ n=8	432.7	10.72 to 854.8	Yes	*	0.0386
dsh1;; fz-EGFP/+ n=9 vs. pk-sple13 stbm6 dgo380; fz-EGFP/+ n=9	151.9	-257.5 to 561.3	No	ns	0.9947
dsh1;; fz-EGFP/+ n=9 vs. dsh1; stbm6 dgo380; fz-EGFP/+ n=2	250.9	-428.0 to 929.8	No	ns	0.9949
dsh1;; fz-EGFP/+ n=9 vs. dsh1; pk-sple13 stbm6; fz-EGFP/+ n=7	457.9	20.26 to 895.6	Yes	*	0.031
dsh1;; fz-EGFP/+ n=9 vs. dsh1; pk-sple13 dgo380; fz-EGFP/+ n=6	450.2	-7.501 to 908.0	No	ns	0.0588
dsh1;; fz-EGFP/+ n=9 vs. dsh1; pk-sple13 stbm6 dgo380; fz-EGFP/+ n=5	449.1	-35.34 to 933.5	No	ns	0.1004
stbm6; fz-EGFP/+ n=6 vs. dgo380; fz-EGFP/+ n=8	-318.5	-787.5 to 150.6	No	ns	0.5584
stbm6; fz-EGFP/+ n=6 vs. dsh1; dgo380; fz-EGFP/+ n=9	-65.47	-523.2 to 392.3	No	ns	> 0.9999
stbm6; fz-EGFP/+ n=6 vs. pk-sple13 dgo380; fz-EGFP/+ n=7	-43.48	-526.7 to 439.7	No	ns	> 0.9999
stbm6; fz-EGFP/+ n=6 vs. stbm6 dgo380; fz-EGFP/+ n=6	40.39	-461.0 to 541.8	No	ns	> 0.9999
stbm6; fz-EGFP/+ n=6 vs. dsh1; stbm6; fz-EGFP/+ n=5	111.3	-414.6 to 637.2	No	ns	> 0.9999
stbm6; fz-EGFP/+ n=6 vs. pk-sple13 stbm6; fz-EGFP/+ n=6	173	-328.5 to 674.4	No	ns	0.9975
stbm6; fz-EGFP/+ n=6 vs. dsh1; pk-sple13; fz-EGFP/+ n=8	343.7	-125.3 to 812.7	No	ns	0.4243
stbm6; fz-EGFP/+ n=6 vs. pk-sple13 stbm6 dgo380; fz-EGFP/+ n=9	62.83	-394.9 to 520.6	No	ns	> 0.9999
stbm6; fz-EGFP/+ n=6 vs. dsh1; stbm6 dgo380; fz-EGFP/+ n=2	161.9	-547.3 to 871.0	No	ns	> 0.9999
stbm6; fz-EGFP/+ n=6 vs. dsh1; pk-sple13 stbm6; fz-EGFP/+ n=7	368.9	-114.3 to 852.1	No	ns	0.3535
stbm6; fz-EGFP/+ n=6 vs. dsh1; pk-sple13 dgo380; fz-EGFP/+ n=6	361.2	-140.2 to 862.6	No	ns	0.4544
stbm6; fz-EGFP/+ n=6 vs. dsh1; pk-sple13 stbm6 dgo380; fz-EGFP/+ n=5	360	-165.9 to 885.9	No	ns	0.544
pk-sple13 stbm6; fz-EGFP/+ n=6 vs. dgo380; fz-EGFP/+ n=8	-491.5	-960.5 to -22.41	Yes	*	0.0305
pk-sple13 stbm6; fz-EGFP/+ n=6 vs. dsh1; dgo380; fz-EGFP/+ n=9	-238.5	-696.2 to 219.3	No	ns	0.8968
pk-sple13 stbm6; fz-EGFP/+ n=6 vs. pk-sple13 dgo380; fz-EGFP/+ n=7	-216.5	-699.7 to 266.7	No	ns	0.9684
pk-sple13 stbm6; fz-EGFP/+ n=6 vs. stbm6 dgo380; fz-EGFP/+ n=6	-132.6	-634.0 to 368.8	No	ns	0.9999
pk-sple13 stbm6; fz-EGFP/+ n=6 vs. dsh1; stbm6; fz-EGFP/+ n=5	-61.71	-587.6 to 464.2	No	ns	> 0.9999
pk-sple13 stbm6; fz-EGFP/+ n=6 vs. dsh1; pk-sple13; fz-EGFP/+ n=8	170.7	-298.3 to 639.8	No	ns	0.9957
pk-sple13 stbm6; fz-EGFP/+ n=6 vs. pk-sple13 stbm6 dgo380; fz-EGFP/+ n=9	-110.2	-567.9 to 347.6	No	ns	> 0.9999
pk-sple13 stbm6; fz-EGFP/+ n=6 vs. dsh1; stbm6 dgo380; fz-EGFP/+ n=2	-11.12	-720.2 to 698.0	No	ns	> 0.9999
pk-sple13 stbm6; fz-EGFP/+ n=6 vs. dsh1; pk-sple13 stbm6; fz-EGFP/+ n=7	195.9	-287.3 to 679.1	No	ns	0.9872
pk-sple13 stbm6; fz-EGFP/+ n=6 vs. dsh1; pk-sple13 dgo380; fz-EGFP/+ n=6	188.2	-313.2 to 689.6	No	ns	0.994
pk-sple13 stbm6; fz-EGFP/+ n=6 vs. dsh1; pk-sple13 stbm6 dgo380; fz-EGFP/+ n=5	187.1	-338.8 to 713.0	No	ns	0.9966
dsh1; pk-sple13 stbm6; fz-EGFP/+ n=7 vs. dgo380; fz-EGFP/+ n=8	-687.4	-1137 to -237.9	Yes	***	≤0.0001
dsh1; pk-sple13 stbm6; fz-EGFP/+ n=7 vs. dsh1; dgo380; fz-EGFP/+ n=9	-434.4	-872.1 to 3.312	No	ns	0.0539
dsh1; pk-sple13 stbm6; fz-EGFP/+ n=7 vs. pk-sple13 dgo380; fz-EGFP/+ n=7	-412.4	-876.6 to 51.85	No	ns	0.1408
dsh1; pk-sple13 stbm6; fz-EGFP/+ n=7 vs. stbm6 dgo380; fz-EGFP/+ n=6	-328.5	-811.7 to 154.7	No	ns	0.5561
dsh1; pk-sple13 stbm6; fz-EGFP/+ n=7 vs. dsh1; stbm6; fz-EGFP/+ n=5	-257.6	-766.2 to 250.9	No	ns	0.9155
dsh1; pk-sple13 stbm6; fz-EGFP/+ n=7 vs. dsh1; pk-sple13; fz-EGFP/+ n=8	-25.2	-474.7 to 424.3	No	ns	> 0.9999
dsh1; pk-sple13 stbm6; fz-EGFP/+ n=7 vs. pk-sple13 stbm6 dgo380; fz-EGFP/+ n=9	-306.1	-743.8 to 131.6	No	ns	0.5068
dsh1; pk-sple13 stbm6; fz-EGFP/+ n=7 vs. dsh1; stbm6 dgo380; fz-EGFP/+ n=2	-207	-903.4 to 489.3	No	ns	0.9995
dsh1; pk-sple13 stbm6; fz-EGFP/+ n=7 vs. dsh1; pk-sple13 dgo380; fz-EGFP/+ n=6	-7.702	-490.9 to 475.5	No	ns	> 0.9999
dsh1; pk-sple13 stbm6; fz-EGFP/+ n=7 vs. dsh1; pk-sple13 stbm6 dgo380; fz-EGFP/+ n=5	-8.857	-517.4 to 499.7	No	ns	> 0.9999
dsh1; pk-sple13 dgo380; fz-EGFP/+ n=6 vs. dgo380; fz-EGFP/+ n=8	-679.7	-1149 to -210.6	Yes	***	0.0002
dsh1; pk-sple13 dgo380; fz-EGFP/+ n=6 vs. dsh1; dgo380; fz-EGFP/+ n=9	-426.7	-884.4 to 31.07	No	ns	0.0959
dsh1; pk-sple13 dgo380; fz-EGFP/+ n=6 vs. pk-sple13 dgo380; fz-EGFP/+ n=7	-404.7	-887.9 to 78.51	No	ns	0.2116
dsh1; pk-sple13 dgo380; fz-EGFP/+ n=6 vs. stbm6 dgo380; fz-EGFP/+ n=6	-320.8	-822.2 to 180.6	No	ns	0.6574
dsh1; pk-sple13 dgo380; fz-EGFP/+ n=6 vs. dsh1; stbm6; fz-EGFP/+ n=5	-249.9	-775.8 to 276.0	No	ns	0.9483
dsh1; pk-sple13 dgo380; fz-EGFP/+ n=6 vs. dsh1; pk-sple13; fz-EGFP/+ n=8	-17.5	-486.5 to 451.5	No	ns	> 0.9999
dsh1; pk-sple13 dgo380; fz-EGFP/+ n=6 vs. pk-sple13 stbm6 dgo380; fz-EGFP/+ n=9	-298.4	-756.1 to 159.4	No	ns	0.6273
dsh1; pk-sple13 dgo380; fz-EGFP/+ n=6 vs. dsh1; stbm6 dgo380; fz-EGFP/+ n=2	-199.3	-908.5 to 509.8	No	ns	0.9998
dsh1; pk-sple13 dgo380; fz-EGFP/+ n=6 vs. dsh1; pk-sple13 stbm6 dgo380; fz-EGFP/+ n=5	-1.155	-527.1 to 524.7	No	ns	> 0.9999
pk-sple13 stbm6 dgo380; fz-EGFP/+ n=9 vs. dgo380; fz-EGFP/+ n=8	-381.3	-803.3 to 40.72	No	ns	0.1236
pk-sple13 stbm6 dgo380; fz-EGFP/+ n=9 vs. dsh1; dgo380; fz-EGFP/+ n=9	-128.3	-537.7 to 281.1	No	ns	0.9992
pk-sple13 stbm6 dgo380; fz-EGFP/+ n=9 vs. pk-sple13 dgo380; fz-EGFP/+ n=7	-106.3	-544.0 to 331.4	No	ns	> 0.9999
pk-sple13 stbm6 dgo380; fz-EGFP/+ n=9 vs. stbm6 dgo380; fz-EGFP/+ n=6	-22.43	-480.2 to 435.3	No	ns	> 0.9999
pk-sple13 stbm6 dgo380; fz-EGFP/+ n=9 vs. dsh1; stbm6; fz-EGFP/+ n=5	48.45	-436.0 to 532.9	No	ns	> 0.9999
pk-sple13 stbm6 dgo380; fz-EGFP/+ n=9 vs. dsh1; pk-sple13; fz-EGFP/+ n=8	280.9	-141.1 to 702.9	No	ns	0.5926
pk-sple13 stbm6 dgo380; fz-EGFP/+ n=9 vs. dsh1; stbm6 dgo380; fz-EGFP/+ n=2	99.03	-579.9 to 778.0	No	ns	> 0.9999
pk-sple13 stbm6 dgo380; fz-EGFP/+ n=9 vs. dsh1; pk-sple13 stbm6 dgo380; fz-EGFP/+ n=5	297.2	-187.2 to 781.6	No	ns	0.7207
dsh1; dgo380; fz-EGFP/+ n=9 vs. dgo380; fz-EGFP/+ n=8	-253	-675.0 to 169.0	No	ns	0.7527
dsh1; dgo380; fz-EGFP/+ n=9 vs. pk-sple13 dgo380; fz-EGFP/+ n=7	21.99	-415.7 to 459.7	No	ns	> 0.9999
dsh1; dgo380; fz-EGFP/+ n=9 vs. stbm6 dgo380; fz-EGFP/+ n=6	105.9	-351.9 to 563.6	No	ns	> 0.9999
dsh1; dgo380; fz-EGFP/+ n=9 vs. dsh1; stbm6; fz-EGFP/+ n=5	176.7	-307.7 to 661.2	No	ns	0.9956
dsh1; dgo380; fz-EGFP/+ n=9 vs. dsh1; pk-sple13; fz-EGFP/+ n=8	409.2	-12.85 to 831.2	No	ns	0.0675
dsh1; dgo380; fz-EGFP/+ n=9 vs. dsh1; stbm6 dgo380; fz-EGFP/+ n=2	227.3	-451.6 to 906.3	No	ns	0.9982
dsh1; dgo380; fz-EGFP/+ n=9 vs. dsh1; pk-sple13 stbm6 dgo380; fz-EGFP/+ n=5	425.5	-58.91 to 909.9	No	ns	0.153
dgo380; fz-EGFP/+ n=8 vs. pk-sple13 dgo380; fz-EGFP/+ n=7	275	-174.5 to 724.5	No	ns	0.7248
dgo380; fz-EGFP/+ n=8 vs. stbm6 dgo380; fz-EGFP/+ n=6	358.9	-110.2 to 827.9	No	ns	0.3499
dgo380; fz-EGFP/+ n=8 vs. dsh1; stbm6; fz-EGFP/+ n=5	429.7	-65.38 to 924.9	No	ns	0.1666
dgo380; fz-EGFP/+ n=8 vs. dsh1; pk-sple13; fz-EGFP/+ n=8	662.2	227.9 to 1096	Yes	***	≤0.0001
dgo380; fz-EGFP/+ n=8 vs. dsh1; stbm6 dgo380; fz-EGFP/+ n=2	480.3	-206.3 to 1167	No	ns	0.5061
dgo380; fz-EGFP/+ n=8 vs. dsh1; pk-sple13 stbm6 dgo380; fz-EGFP/+ n=5	678.5	183.4 to 1174	Yes	***	0.0006
pk-sple13 dgo380; fz-EGFP/+ n=7 vs. stbm6 dgo380; fz-EGFP/+ n=6	83.88	-399.3 to 567.1	No	ns	> 0.9999
pk-sple13 dgo380; fz-EGFP/+ n=7 vs. dsh1; stbm6; fz-EGFP/+ n=5	154.8	-353.8 to 663.3	No	ns	0.9994
pk-sple13 dgo380; fz-EGFP/+ n=7 vs. dsh1; pk-sple13; fz-EGFP/+ n=8	387.2	-62.31 to 836.7	No	ns	0.1757
pk-sple13 dgo380; fz-EGFP/+ n=7 vs. dsh1; stbm6 dgo380; fz-EGFP/+ n=2	205.3	-491.0 to 901.7	No	ns	0.9996
pk-sple13 dgo380; fz-EGFP/+ n=7 vs. dsh1; pk-sple13 stbm6 dgo380; fz-EGFP/+ n=5	403.5	-105.0 to 912.1	No	ns	0.2906
dsh1; pk-sple13; fz-EGFP/+ n=8 vs. stbm6 dgo380; fz-EGFP/+ n=6	-303.3	-772.3 to 165.7	No	ns	0.6404
dsh1; pk-sple13; fz-EGFP/+ n=8 vs. dsh1; stbm6; fz-EGFP/+ n=5	-232.4	-727.5 to 262.7	No	ns	0.9532
dsh1; pk-sple13; fz-EGFP/+ n=8 vs. dsh1; stbm6 dgo380; fz-EGFP/+ n=2	-181.8	-868.4 to 504.8	No	ns	0.9999
dsh1; pk-sple13; fz-EGFP/+ n=8 vs. dsh1; pk-sple13 stbm6 dgo380; fz-EGFP/+ n=5	16.35	-478.8 to 511.5	No	ns	> 0.9999
dsh1; pk-sple13 stbm6 dgo380; fz-EGFP/+ n=5 vs. stbm6 dgo380; fz-EGFP/+ n=6	-319.6	-845.6 to 206.3	No	ns	0.7339
dsh1; pk-sple13 stbm6 dgo380; fz-EGFP/+ n=5 vs. dsh1; stbm6; fz-EGFP/+ n=5	-248.8	-798.1 to 300.5	No	ns	0.9653
dsh1; pk-sple13 stbm6 dgo380; fz-EGFP/+ n=5 vs. dsh1; stbm6 dgo380; fz-EGFP/+ n=2	-198.2	-924.8 to 528.5	No	ns	0.9998
stbm6 dgo380; fz-EGFP/+ n=6 vs. dsh1; stbm6; fz-EGFP/+ n=5	70.88	-455.0 to 596.8	No	ns	> 0.9999
stbm6 dgo380; fz-EGFP/+ n=6 vs. dsh1; stbm6 dgo380; fz-EGFP/+ n=2	121.5	-587.7 to 830.6	No	ns	> 0.9999
dsh1; stbm6; fz-EGFP/+ n=5 vs. dsh1; stbm6 dgo380; fz-EGFP/+ n=2	50.58	-676.1 to 777.2	No	ns	> 0.9999
Total amount of protein (Intensity), Figure S2B
ANOVA P=0.0027**	Mean Diff.	95% CI of diff.	Significant?	Summary	Adjusted P Value
Tukey's multiple comparisons test
fz-EGFP/+ n=9 vs. dsh1;; fz-EGFP/+ n=9	78.79	-545.2 to 702.8	No	ns	> 0.9999
fz-EGFP/+ n=9 vs. stbm6; fz-EGFP/+ n=6	-374.8	-1072 to 322.9	No	ns	0.8725
fz-EGFP/+ n=9 vs. pk-sple13; fz-EGFP/+ n=6	-61.13	-758.8 to 636.5	No	ns	> 0.9999
fz-EGFP/+ n=9 vs. dgo380; fz-EGFP/+ n=8	276.3	-366.9 to 919.5	No	ns	0.9781
fz-EGFP/+ n=9 vs. dsh1; dgo380; fz-EGFP/+ n=9	-362.1	-986.1 to 261.9	No	ns	0.7938
fz-EGFP/+ n=9 vs. dsh1; pk-sple13; fz-EGFP/+ n=8	209.1	-434.1 to 852.3	No	ns	0.9987
fz-EGFP/+ n=9 vs. dsh1; pk-sple13 stbm6; fz-EGFP/+ n=7	-119.1	-786.2 to 547.9	No	ns	> 0.9999
fz-EGFP/+ n=9 vs. dsh1; pk-sple13 dgo380; fz-EGFP/+ n=6	281.4	-416.2 to 979.1	No	ns	0.9878
fz-EGFP/+ n=9 vs. pk-sple13 stbm6 dgo380; fz-EGFP/+ n=9	42.06	-581.9 to 666.1	No	ns	> 0.9999
fz-EGFP/+ n=9 vs. pk-sple13 stbm6; fz-EGFP/+ n=6	191.3	-506.4 to 888.9	No	ns	0.9998
fz-EGFP/+ n=9 vs. pk-sple13 dgo380; fz-EGFP/+ n=7	423.8	-243.3 to 1091	No	ns	0.6686
fz-EGFP/+ n=9 vs. dsh1; pk-sple13 stbm6 dgo380; fz-EGFP/+ n=5	127.1	-611.3 to 865.4	No	ns	> 0.9999
fz-EGFP/+ n=9 vs. stbm6 dgo380; fz-EGFP/+ n=6	-77.79	-775.4 to 619.9	No	ns	> 0.9999
fz-EGFP/+ n=9 vs. dsh1; stbm6; fz-EGFP/+ n=5	-242.7	-981.1 to 495.6	No	ns	0.9986
fz-EGFP/+ n=9 vs. dsh1; stbm6 dgo380; fz-EGFP/+ n=2	177.6	-857.2 to 1212	No	ns	> 0.9999
dsh1;; fz-EGFP/+ n=9 vs. stbm6; fz-EGFP/+ n=6	-453.6	-1151 to 244.1	No	ns	0.6316
dsh1;; fz-EGFP/+ n=9 vs. pk-sple13; fz-EGFP/+ n=6	-139.9	-837.6 to 557.7	No	ns	> 0.9999
dsh1;; fz-EGFP/+ n=9 vs. dgo380; fz-EGFP/+ n=8	197.5	-445.7 to 840.8	No	ns	0.9993
dsh1;; fz-EGFP/+ n=9 vs. dsh1; dgo380; fz-EGFP/+ n=9	-440.9	-1065 to 183.1	No	ns	0.4885
dsh1;; fz-EGFP/+ n=9 vs. dsh1; pk-sple13; fz-EGFP/+ n=8	130.3	-512.9 to 773.5	No	ns	> 0.9999
dsh1;; fz-EGFP/+ n=9 vs. dsh1; pk-sple13 stbm6; fz-EGFP/+ n=7	-197.9	-865.0 to 469.2	No	ns	0.9996
dsh1;; fz-EGFP/+ n=9 vs. dsh1; pk-sple13 dgo380; fz-EGFP/+ n=6	202.6	-495.0 to 900.3	No	ns	0.9997
dsh1;; fz-EGFP/+ n=9 vs. pk-sple13 stbm6 dgo380; fz-EGFP/+ n=9	-36.73	-660.7 to 587.3	No	ns	> 0.9999
dsh1;; fz-EGFP/+ n=9 vs. pk-sple13 stbm6; fz-EGFP/+ n=6	112.5	-585.1 to 810.2	No	ns	> 0.9999
dsh1;; fz-EGFP/+ n=9 vs. pk-sple13 dgo380; fz-EGFP/+ n=7	345	-322.1 to 1012	No	ns	0.902
dsh1;; fz-EGFP/+ n=9 vs. dsh1; pk-sple13 stbm6 dgo380; fz-EGFP/+ n=5	48.28	-690.0 to 786.6	No	ns	> 0.9999
dsh1;; fz-EGFP/+ n=9 vs. stbm6 dgo380; fz-EGFP/+ n=6	-156.6	-854.2 to 541.1	No	ns	> 0.9999
dsh1;; fz-EGFP/+ n=9 vs. dsh1; stbm6; fz-EGFP/+ n=5	-321.5	-1060 to 416.8	No	ns	0.9753
dsh1;; fz-EGFP/+ n=9 vs. dsh1; stbm6 dgo380; fz-EGFP/+ n=2	98.77	-936.0 to 1134	No	ns	> 0.9999
stbm6; fz-EGFP/+ n=6 vs. pk-sple13; fz-EGFP/+ n=6	313.7	-450.6 to 1078	No	ns	0.9857
stbm6; fz-EGFP/+ n=6 vs. dgo380; fz-EGFP/+ n=8	651.1	-63.76 to 1366	No	ns	0.116
stbm6; fz-EGFP/+ n=6 vs. dsh1; dgo380; fz-EGFP/+ n=9	12.67	-685.0 to 710.3	No	ns	> 0.9999
stbm6; fz-EGFP/+ n=6 vs. dsh1; pk-sple13; fz-EGFP/+ n=8	583.9	-131.0 to 1299	No	ns	0.2469
stbm6; fz-EGFP/+ n=6 vs. dsh1; pk-sple13 stbm6; fz-EGFP/+ n=7	255.7	-480.8 to 992.1	No	ns	0.9974
stbm6; fz-EGFP/+ n=6 vs. dsh1; pk-sple13 dgo380; fz-EGFP/+ n=6	656.2	-108.0 to 1420	No	ns	0.1795
stbm6; fz-EGFP/+ n=6 vs. pk-sple13 stbm6 dgo380; fz-EGFP/+ n=9	416.8	-280.8 to 1114	No	ns	0.7571
stbm6; fz-EGFP/+ n=6 vs. pk-sple13 stbm6; fz-EGFP/+ n=6	566.1	-198.2 to 1330	No	ns	0.4054
stbm6; fz-EGFP/+ n=6 vs. pk-sple13 dgo380; fz-EGFP/+ n=7	798.6	62.12 to 1535	Yes	*	0.0205
stbm6; fz-EGFP/+ n=6 vs. dsh1; pk-sple13 stbm6 dgo380; fz-EGFP/+ n=5	501.9	-299.7 to 1303	No	ns	0.6908
stbm6; fz-EGFP/+ n=6 vs. stbm6 dgo380; fz-EGFP/+ n=6	297	-467.2 to 1061	No	ns	0.9916
stbm6; fz-EGFP/+ n=6 vs. dsh1; stbm6; fz-EGFP/+ n=5	132	-669.5 to 933.6	No	ns	> 0.9999
stbm6; fz-EGFP/+ n=6 vs. dsh1; stbm6 dgo380; fz-EGFP/+ n=2	552.3	-528.5 to 1633	No	ns	0.91
pk-sple13; fz-EGFP/+ n=6 vs. dgo380; fz-EGFP/+ n=8	337.5	-377.4 to 1052	No	ns	0.951
pk-sple13; fz-EGFP/+ n=6 vs. dsh1; dgo380; fz-EGFP/+ n=9	-301	-998.6 to 396.7	No	ns	0.9773
pk-sple13; fz-EGFP/+ n=6 vs. dsh1; pk-sple13; fz-EGFP/+ n=8	270.2	-444.7 to 985.1	No	ns	0.9936
pk-sple13; fz-EGFP/+ n=6 vs. dsh1; pk-sple13 stbm6; fz-EGFP/+ n=7	-58	-794.4 to 678.4	No	ns	> 0.9999
pk-sple13; fz-EGFP/+ n=6 vs. dsh1; pk-sple13 dgo380; fz-EGFP/+ n=6	342.6	-421.7 to 1107	No	ns	0.9682
pk-sple13; fz-EGFP/+ n=6 vs. pk-sple13 stbm6 dgo380; fz-EGFP/+ n=9	103.2	-594.5 to 800.8	No	ns	> 0.9999
pk-sple13; fz-EGFP/+ n=6 vs. pk-sple13 stbm6; fz-EGFP/+ n=6	252.4	-511.8 to 1017	No	ns	0.9985
pk-sple13; fz-EGFP/+ n=6 vs. pk-sple13 dgo380; fz-EGFP/+ n=7	484.9	-251.5 to 1221	No	ns	0.6107
pk-sple13; fz-EGFP/+ n=6 vs. dsh1; pk-sple13 stbm6 dgo380; fz-EGFP/+ n=5	188.2	-613.3 to 989.7	No	ns	> 0.9999
pk-sple13; fz-EGFP/+ n=6 vs. stbm6 dgo380; fz-EGFP/+ n=6	-16.66	-780.9 to 747.6	No	ns	> 0.9999
pk-sple13; fz-EGFP/+ n=6 vs. dsh1; stbm6; fz-EGFP/+ n=5	-181.6	-983.2 to 619.9	No	ns	> 0.9999
pk-sple13; fz-EGFP/+ n=6 vs. dsh1; stbm6 dgo380; fz-EGFP/+ n=2	238.7	-842.1 to 1319	No	ns	> 0.9999
dgo380; fz-EGFP/+ n=8 vs. dsh1; dgo380; fz-EGFP/+ n=9	-638.4	-1282 to 4.754	No	ns	0.0538
dgo380; fz-EGFP/+ n=8 vs. dsh1; pk-sple13; fz-EGFP/+ n=8	-67.27	-729.1 to 594.6	No	ns	> 0.9999
dgo380; fz-EGFP/+ n=8 vs. dsh1; pk-sple13 stbm6; fz-EGFP/+ n=7	-395.5	-1081 to 289.6	No	ns	0.8
dgo380; fz-EGFP/+ n=8 vs. dsh1; pk-sple13 dgo380; fz-EGFP/+ n=6	5.099	-709.8 to 720.0	No	ns	> 0.9999
dgo380; fz-EGFP/+ n=8 vs. pk-sple13 stbm6 dgo380; fz-EGFP/+ n=9	-234.3	-877.5 to 408.9	No	ns	0.9956
dgo380; fz-EGFP/+ n=8 vs. pk-sple13 stbm6; fz-EGFP/+ n=6	-85.05	-799.9 to 629.8	No	ns	> 0.9999
dgo380; fz-EGFP/+ n=8 vs. pk-sple13 dgo380; fz-EGFP/+ n=7	147.4	-537.6 to 832.5	No	ns	> 0.9999
dgo380; fz-EGFP/+ n=8 vs. dsh1; pk-sple13 stbm6 dgo380; fz-EGFP/+ n=5	-149.3	-903.9 to 605.4	No	ns	> 0.9999
dgo380; fz-EGFP/+ n=8 vs. stbm6 dgo380; fz-EGFP/+ n=6	-354.1	-1069 to 360.8	No	ns	0.9285
dgo380; fz-EGFP/+ n=8 vs. dsh1; stbm6; fz-EGFP/+ n=5	-519.1	-1274 to 235.5	No	ns	0.5358
dgo380; fz-EGFP/+ n=8 vs. dsh1; stbm6 dgo380; fz-EGFP/+ n=2	-98.78	-1145 to 947.7	No	ns	> 0.9999
dsh1; dgo380; fz-EGFP/+ n=9 vs. dsh1; pk-sple13; fz-EGFP/+ n=8	571.2	-72.02 to 1214	No	ns	0.1411
dsh1; dgo380; fz-EGFP/+ n=9 vs. dsh1; pk-sple13 stbm6; fz-EGFP/+ n=7	243	-424.1 to 910.1	No	ns	0.9956
dsh1; dgo380; fz-EGFP/+ n=9 vs. dsh1; pk-sple13 dgo380; fz-EGFP/+ n=6	643.5	-54.10 to 1341	No	ns	0.1046
dsh1; dgo380; fz-EGFP/+ n=9 vs. pk-sple13 stbm6 dgo380; fz-EGFP/+ n=9	404.2	-219.8 to 1028	No	ns	0.6377
dsh1; dgo380; fz-EGFP/+ n=9 vs. pk-sple13 stbm6; fz-EGFP/+ n=6	553.4	-144.2 to 1251	No	ns	0.2911
dsh1; dgo380; fz-EGFP/+ n=9 vs. pk-sple13 dgo380; fz-EGFP/+ n=7	785.9	118.8 to 1453	Yes	**	0.0069
dsh1; dgo380; fz-EGFP/+ n=9 vs. dsh1; pk-sple13 stbm6 dgo380; fz-EGFP/+ n=5	489.2	-249.1 to 1228	No	ns	0.6002
dsh1; dgo380; fz-EGFP/+ n=9 vs. stbm6 dgo380; fz-EGFP/+ n=6	284.3	-413.3 to 982.0	No	ns	0.9866
dsh1; dgo380; fz-EGFP/+ n=9 vs. dsh1; stbm6; fz-EGFP/+ n=5	119.4	-619.0 to 857.7	No	ns	> 0.9999
dsh1; dgo380; fz-EGFP/+ n=9 vs. dsh1; stbm6 dgo380; fz-EGFP/+ n=2	539.7	-495.1 to 1574	No	ns	0.896
dsh1; pk-sple13; fz-EGFP/+ n=8 vs. dsh1; pk-sple13 stbm6; fz-EGFP/+ n=7	-328.2	-1013 to 356.9	No	ns	0.9449
dsh1; pk-sple13; fz-EGFP/+ n=8 vs. dsh1; pk-sple13 dgo380; fz-EGFP/+ n=6	72.37	-642.5 to 787.2	No	ns	> 0.9999
dsh1; pk-sple13; fz-EGFP/+ n=8 vs. pk-sple13 stbm6 dgo380; fz-EGFP/+ n=9	-167	-810.2 to 476.2	No	ns	> 0.9999
dsh1; pk-sple13; fz-EGFP/+ n=8 vs. pk-sple13 stbm6; fz-EGFP/+ n=6	-17.77	-732.7 to 697.1	No	ns	> 0.9999
dsh1; pk-sple13; fz-EGFP/+ n=8 vs. pk-sple13 dgo380; fz-EGFP/+ n=7	214.7	-470.4 to 899.8	No	ns	0.9992
dsh1; pk-sple13; fz-EGFP/+ n=8 vs. dsh1; pk-sple13 stbm6 dgo380; fz-EGFP/+ n=5	-82	-836.6 to 672.6	No	ns	> 0.9999
dsh1; pk-sple13; fz-EGFP/+ n=8 vs. stbm6 dgo380; fz-EGFP/+ n=6	-286.9	-1002 to 428.0	No	ns	0.9884
dsh1; pk-sple13; fz-EGFP/+ n=8 vs. dsh1; stbm6; fz-EGFP/+ n=5	-451.8	-1206 to 302.8	No	ns	0.7544
dsh1; pk-sple13; fz-EGFP/+ n=8 vs. dsh1; stbm6 dgo380; fz-EGFP/+ n=2	-31.51	-1078 to 1015	No	ns	> 0.9999
dsh1; pk-sple13 stbm6; fz-EGFP/+ n=7 vs. dsh1; pk-sple13 dgo380; fz-EGFP/+ n=6	400.6	-335.9 to 1137	No	ns	0.8616
dsh1; pk-sple13 stbm6; fz-EGFP/+ n=7 vs. pk-sple13 stbm6 dgo380; fz-EGFP/+ n=9	161.2	-505.9 to 828.3	No	ns	> 0.9999
dsh1; pk-sple13 stbm6; fz-EGFP/+ n=7 vs. pk-sple13 stbm6; fz-EGFP/+ n=6	310.4	-426.0 to 1047	No	ns	0.9816
dsh1; pk-sple13 stbm6; fz-EGFP/+ n=7 vs. pk-sple13 dgo380; fz-EGFP/+ n=7	542.9	-164.6 to 1250	No	ns	0.345
dsh1; pk-sple13 stbm6; fz-EGFP/+ n=7 vs. dsh1; pk-sple13 stbm6 dgo380; fz-EGFP/+ n=5	246.2	-528.9 to 1021	No	ns	0.999
dsh1; pk-sple13 stbm6; fz-EGFP/+ n=7 vs. stbm6 dgo380; fz-EGFP/+ n=6	41.34	-695.1 to 777.8	No	ns	> 0.9999
dsh1; pk-sple13 stbm6; fz-EGFP/+ n=7 vs. dsh1; stbm6; fz-EGFP/+ n=5	-123.6	-898.7 to 651.5	No	ns	> 0.9999
dsh1; pk-sple13 stbm6; fz-EGFP/+ n=7 vs. dsh1; stbm6 dgo380; fz-EGFP/+ n=2	296.7	-764.6 to 1358	No	ns	0.9998
dsh1; pk-sple13 dgo380; fz-EGFP/+ n=6 vs. pk-sple13 stbm6 dgo380; fz-EGFP/+ n=9	-239.4	-937.0 to 458.3	No	ns	0.9977
dsh1; pk-sple13 dgo380; fz-EGFP/+ n=6 vs. pk-sple13 stbm6; fz-EGFP/+ n=6	-90.14	-854.4 to 674.1	No	ns	> 0.9999
dsh1; pk-sple13 dgo380; fz-EGFP/+ n=6 vs. pk-sple13 dgo380; fz-EGFP/+ n=7	142.3	-594.1 to 878.8	No	ns	> 0.9999
dsh1; pk-sple13 dgo380; fz-EGFP/+ n=6 vs. dsh1; pk-sple13 stbm6 dgo380; fz-EGFP/+ n=5	-154.4	-955.9 to 647.2	No	ns	> 0.9999
dsh1; pk-sple13 dgo380; fz-EGFP/+ n=6 vs. stbm6 dgo380; fz-EGFP/+ n=6	-359.2	-1123 to 405.0	No	ns	0.9527
dsh1; pk-sple13 dgo380; fz-EGFP/+ n=6 vs. dsh1; stbm6; fz-EGFP/+ n=5	-524.2	-1326 to 277.4	No	ns	0.622
dsh1; pk-sple13 dgo380; fz-EGFP/+ n=6 vs. dsh1; stbm6 dgo380; fz-EGFP/+ n=2	-103.9	-1185 to 976.9	No	ns	> 0.9999
pk-sple13 stbm6 dgo380; fz-EGFP/+ n=9 vs. pk-sple13 stbm6; fz-EGFP/+ n=6	149.2	-548.4 to 846.9	No	ns	> 0.9999
pk-sple13 stbm6 dgo380; fz-EGFP/+ n=9 vs. pk-sple13 dgo380; fz-EGFP/+ n=7	381.7	-285.4 to 1049	No	ns	0.8101
pk-sple13 stbm6 dgo380; fz-EGFP/+ n=9 vs. dsh1; pk-sple13 stbm6 dgo380; fz-EGFP/+ n=5	85	-653.3 to 823.3	No	ns	> 0.9999
pk-sple13 stbm6 dgo380; fz-EGFP/+ n=9 vs. stbm6 dgo380; fz-EGFP/+ n=6	-119.9	-817.5 to 577.8	No	ns	> 0.9999
pk-sple13 stbm6 dgo380; fz-EGFP/+ n=9 vs. dsh1; stbm6; fz-EGFP/+ n=5	-284.8	-1023 to 453.5	No	ns	0.9922
pk-sple13 stbm6 dgo380; fz-EGFP/+ n=9 vs. dsh1; stbm6 dgo380; fz-EGFP/+ n=2	135.5	-899.3 to 1170	No	ns	> 0.9999
pk-sple13 stbm6; fz-EGFP/+ n=6 vs. pk-sple13 dgo380; fz-EGFP/+ n=7	232.5	-504.0 to 968.9	No	ns	0.9991
pk-sple13 stbm6; fz-EGFP/+ n=6 vs. dsh1; pk-sple13 stbm6 dgo380; fz-EGFP/+ n=5	-64.23	-865.8 to 737.3	No	ns	> 0.9999
pk-sple13 stbm6; fz-EGFP/+ n=6 vs. stbm6 dgo380; fz-EGFP/+ n=6	-269.1	-1033 to 495.2	No	ns	0.9969
pk-sple13 stbm6; fz-EGFP/+ n=6 vs. dsh1; stbm6; fz-EGFP/+ n=5	-434	-1236 to 367.5	No	ns	0.8656
pk-sple13 stbm6; fz-EGFP/+ n=6 vs. dsh1; stbm6 dgo380; fz-EGFP/+ n=2	-13.73	-1095 to 1067	No	ns	> 0.9999
pk-sple13 dgo380; fz-EGFP/+ n=7 vs. dsh1; pk-sple13 stbm6 dgo380; fz-EGFP/+ n=5	-296.7	-1072 to 478.4	No	ns	0.9927
pk-sple13 dgo380; fz-EGFP/+ n=7 vs. stbm6 dgo380; fz-EGFP/+ n=6	-501.6	-1238 to 234.9	No	ns	0.5531
pk-sple13 dgo380; fz-EGFP/+ n=7 vs. dsh1; stbm6; fz-EGFP/+ n=5	-666.5	-1442 to 108.6	No	ns	0.1777
pk-sple13 dgo380; fz-EGFP/+ n=7 vs. dsh1; stbm6 dgo380; fz-EGFP/+ n=2	-246.2	-1308 to 815.1	No	ns	> 0.9999
dsh1; pk-sple13 stbm6 dgo380; fz-EGFP/+ n=5 vs. stbm6 dgo380; fz-EGFP/+ n=6	-204.9	-1006 to 596.7	No	ns	> 0.9999
dsh1; pk-sple13 stbm6 dgo380; fz-EGFP/+ n=5 vs. dsh1; stbm6; fz-EGFP/+ n=5	-369.8	-1207 to 467.4	No	ns	0.972
dsh1; pk-sple13 stbm6 dgo380; fz-EGFP/+ n=5 vs. dsh1; stbm6 dgo380; fz-EGFP/+ n=2	50.49	-1057 to 1158	No	ns	> 0.9999
stbm6 dgo380; fz-EGFP/+ n=6 vs. dsh1; stbm6; fz-EGFP/+ n=5	-165	-966.5 to 636.6	No	ns	> 0.9999
stbm6 dgo380; fz-EGFP/+ n=6 vs. dsh1; stbm6 dgo380; fz-EGFP/+ n=2	255.3	-825.4 to 1336	No	ns	> 0.9999
dsh1; stbm6; fz-EGFP/+ n=5 vs. dsh1; stbm6 dgo380; fz-EGFP/+ n=2	420.3	-687.2 to 1528	No	ns	0.9933
Mean cell polarity, Figure 3H
ANOVA P≤0.0001***	Mean Diff.	95.00% CI of diff.	Significant?	Summary	Adjusted P Value
Tukey's multiple comparisons test
fz-EGFP/+ n=9 vs. pk-sple13 n=6	0.4426	0.3246 to 0.5607	Yes	***	<0.0001
fz-EGFP/+ n=9 vs. dgo380 n=8	0.2845	0.1757 to 0.3934	Yes	***	<0.0001
fz-EGFP/+ n=9 vs. dsh1 n=9	0.5135	0.4079 to 0.6191	Yes	***	<0.0001
fz-EGFP/+ n=9 vs. stbm6 n=6	0.5797	0.4616 to 0.6977	Yes	***	<0.0001
fz-EGFP/+ n=9 vs. dsh1 ; pk-sple13 n=8	0.5243	0.4155 to 0.6331	Yes	***	<0.0001
fz-EGFP/+ n=9 vs. dsh1; pk-sple13 stbm6 dgo380 n=5	0.4861	0.3611 to 0.611	Yes	***	<0.0001
pk-sple13 n=6 vs. dgo380 n=8	-0.1581	-0.279 to -0.03714	Yes	**	0.0037
pk-sple13 n=6 vs. dsh1 n=9	0.07088	-0.04715 to 0.1889	No	ns	0.5199
pk-sple13 n=6 vs. stbm6 n=6	0.1371	0.007753 to 0.2663	Yes	*	0.0314
pk-sple13 n=6 vs. dsh1 ; pk-sple13 n=8	0.08165	-0.0393 to 0.2026	No	ns	0.379
pk-sple13 n=6 vs. dsh1; pk-sple13 stbm6 dgo380 n=5	0.04344	-0.09217 to 0.179	No	ns	0.9537
dgo380 n=8 vs. dsh1 n=9	0.229	0.1201 to 0.3378	Yes	***	<0.0001
dgo380 n=8 vs. stbm6 n=6	0.2951	0.1742 to 0.4161	Yes	***	<0.0001
dgo380 n=8 vs. dsh1 ; pk-sple13 n=8	0.2397	0.1278 to 0.3517	Yes	***	<0.0001
dgo380 n=8 vs. dsh1; pk-sple13 stbm6 dgo380 n=5	0.2015	0.07386 to 0.3292	Yes	***	0.0003
dsh1 n=9 vs. stbm6 n=6	0.06617	-0.05186 to 0.1842	No	ns	0.5993
dsh1 n=9 vs. dsh1 ; pk-sple13 n=8	0.01077	-0.09805 to 0.1196	No	ns	>0.9999
dsh1 n=9 vs. dsh1; pk-sple13 stbm6 dgo380 n=5	-0.02744	-0.1524 to 0.09747	No	ns	0.9932
stbm6 n=6 vs. dsh1 ; pk-sple13 n=8	-0.0554	-0.1763 to 0.06555	No	ns	0.791
stbm6 n=6 vs. dsh1; pk-sple13 stbm6 dgo380 n=5	-0.09361	-0.2292 to 0.042	No	ns	0.3527
dsh1 ; pk-sple13 n=8 vs. dsh1; pk-sple13 stbm6 dgo380 n=5	-0.03821	-0.1659 to 0.08946	No	ns	0.9666
Fz-EGFP in the core planar polarity protein expression experiments
Fz-EGFP in the Stbm expression experiment, Figure 4C
Stable amount at each timepoint compared to No expression
ANOVA P=0.0008***	Mean Diff.	95% CI of diff.	Significant?	Summary	Adjusted P Value
Dunnett's multiple comparisons test
No expression n=17 vs. 1h n=7	-215.5	-553.5 to 122.6	No	ns	0.448
No expression n=17 vs. 2h n=7	-283.5	-621.5 to 54.59	No	ns	0.1513
No expression n=17 vs. 3h n=8	-389	-711.7 to -66.23	Yes	**	0.0099
No expression n=17 vs. 4h n=4	-529.8	-948.1 to -111.4	Yes	**	0.0059
No expression n=17 vs. 7h n=8	-420.6	-743.3 to -97.82	Yes	**	0.0043
No expression n=17 vs. 24h n=6	-477.6	-835 to -120.1	Yes	**	0.0032
No expression n=17 vs. 2h expression, No FLP n=7	-131.5	-469.6 to 206.5	No	ns	0.9028
Fz-EGFP in the Dsh expression experiment, Figure 4E
Stable amount at each timepoint compared to No expression
ANOVA P=0.025*	Mean Diff.	95% CI of diff.	Significant?	Summary	Adjusted P Value
Dunnett's multiple comparisons test
No expression n=17 vs. 1h n=10	-17.13	-271.9 to 237.6	No	ns	0.9997
No expression n=17 vs. 2h n=22	-26.16	-232.6 to 180.3	No	ns	0.9972
No expression n=17 vs. 7h n=9	-180	-443.5 to 83.49	No	ns	0.2806
No expression n=17 vs. 25h n=9	-313.4	-577.0 to -49.94	Yes	*	0.0138
No expression n=17 vs. No FLP 2h expression n=5	38.65	-286.6 to 363.9	No	ns	0.9981
Fz-EGFP in the Pk expression experiment, Figure 4G and S3I
Stable amount at each timepoint compared to No expression
ANOVA P=0.0003***	Mean Diff.	95% CI of diff.	Significant?	Summary	Adjusted P Value
Dunnett's multiple comparisons test
No expression n=8 vs. 1h n=9	346.6	17.16 to 675.9	Yes	*	0.0335
No expression n=8 vs. 2h n=8	449.6	110.6 to 788.5	Yes	**	0.003
No expression n=8 vs. 3h n=7	364.8	13.99 to 715.7	Yes	*	0.0369
No expression n=8 vs. 4h n=8	289.2	-49.78 to 628.1	No	ns	0.138
No expression n=8 vs. 5h n=7	11.23	-339.6 to 362.1	No	ns	0.9999
No expression n=8 vs. 7h n=10	-7.708	-329.3 to 313.8	No	ns	0.9999
No expression n=8 vs. 25h n=8	137.4	-201.5 to 476.4	No	ns	0.9073
No expression n=8 vs. no FLP no expression n=7	128.2	-222.6 to 479	No	ns	0.9521
No expression n=8 vs. no FLP 1h expression n=7	331.2	-19.66 to 682	No	ns	0.0752
No expression n=8 vs. no FLP 2h expression n=7	193.9	-156.9 to 544.7	No	ns	0.6245
No expression n=8 vs. no FLP 3h expression n=9	304.4	-25.04 to 633.7	No	ns	0.0864
No expression n=8 vs. no FLP 4h expression n=7	330.5	-20.34 to 681.3	No	ns	0.0761
No expression n=8 vs. no FLP 7h expression n=6	365.1	-1.048 to 731.2	No	ns	0.0511
No expression n=8 vs. no FLP 25h expression n=7	343.5	-7.321 to 694.4	No	ns	0.0583
Stable amount at each timepoint with or without FLP
Unpaired t tests 2 tailed	Difference between means	95% confidence interval	Significant?	Summary	P value (α 0.05)
No FLP 1h expression n=7 vs. 1h n=9	15.37 ± 76.22	-148.1 to 178.9	No	ns	0.8431
No FLP 2h expression n=7 vs. 2h n=8	255.7 ± 99.77	40.12 to 471.2	Yes	*	0.0236
No FLP 3h expression n=9 vs. 3h n=7	60.48 ± 106.5	-167.9 to 288.8	No	ns	0.579
No FLP 4h expression n=7 vs. 4h n=8	-41.33 ± 95.75	-248.2 to 165.5	No	ns	0.6731
No FLP 7h expression n=6 vs. 7h n=10	-372.8 ± 203.2	-808.6 to 63.12	No	ns	0.088
No FLP 25h expression n=7 vs. 25h n=8	-206.1 ± 118.8	-462.8 to 50.6	No	ns	0.1065
Stable amount
Unpaired t test 2 tailed	Difference between means	95% confidence interval	Significant?	Summary	P value (α 0.05)
No expression n=8 vs. 25h n=8	-137.4 ± 127.1	-410.1 to 135.2	No	ns	0.298
Fz-EGFP in the Dgo expression experiment, Figure S3G
Stable amount at each timepoint compared to No expression
ANOVA P=0.0101*	Mean Diff.	95% CI of diff.	Significant?	Summary	Adjusted P Value
Dunnett's multiple comparisons test
No expression n=5 vs. 1h n=3	88.07	-510.6 to 686.7	No	ns	0.9941
No expression n=5 vs. 3h n=5	453.8	-64.64 to 972.3	No	ns	0.1021
No expression n=5 vs. 7h n=11	98.96	-343.2 to 541.1	No	ns	0.9635
No expression n=5 vs. 25h n=7	390.5	-89.52 to 870.5	No	ns	0.1419
No expression n=5 vs. No FLP 2h expression n=6	610.8	114.4 to 1107	Yes	*	0.0116
Fz-EGFP in the Stbm expression experiment, Figure 4D
Mean cell polarity
ANOVA P≤0.0001***	Mean Diff.	95% CI of diff.	Significant?	Summary	Adjusted P Value
Dunnett's multiple comparisons test
0h n=17 vs. No FLP 2h induction n=7	-0.07675	-0.1851 to 0.03158	No	ns	0.2673
0h n=17 vs. 1h n=7	-0.009422	-0.1178 to 0.09891	No	ns	0.9997
0h n=17 vs. 2h n=7	-0.006993	-0.1153 to 0.1013	No	ns	0.9997
0h n=17 vs. 3h n=8	-0.1002	-0.2036 to 0.003249	No	ns	0.0614
0h n=17 vs. 4h n=4	-0.1394	-0.2734 to -0.005309	Yes	*	0.0384
0h n=17 vs. 7h n=8	-0.1289	-0.2323 to -0.02549	Yes	**	0.0085
0h n=17 vs. 24h n=6	-0.3192	-0.4338 to -0.2047	Yes	***	0.0001
Fz-EGFP in the Dsh expression experiment, Figure 4F
Mean cell polarity
ANOVA P≤0.0001***	Mean Diff.	95% CI of diff.	Significant?	Summary	Adjusted P Value
Dunnett's multiple comparisons test
0h n=17 vs. No FLP 2h expression n=5	0.02585	-0.09265 to 0.1443	No	ns	0.9715
0h n=17 vs. 1h n=10	0.01652	-0.0763 to 0.1093	No	ns	0.9881
0h n=17 vs. 2h n=22	-0.07446	-0.1544 to 0.005423	No	ns	0.0758
0h n=17 vs. 7h n=9	-0.3366	-0.4326 to -0.2406	Yes	***	0.0001
0h n=17 vs. 24h n=9	-0.3407	-0.4308 to -0.2506	Yes	***	0.0001
Fz-EGFP in the Pk expression experiment, Figure 4H
Mean cell polarity
ANOVA P≤0.0001***	Mean Diff.	95% CI of diff.	Significant?	Summary	Adjusted P Value
Dunnett's multiple comparisons test
0h n=8 vs. no FLP 2h expression n=7	-0.1299	-0.3505 to 0.09071	No	ns	0.47
0h n=8 vs. 1h n=9	-0.05611	-0.2767 to 0.1645	No	ns	0.9824
0h n=8 vs. 2h n=8	-0.02919	-0.2423 to 0.184	No	ns	0.9994
0h n=8 vs. 3h n=7	-0.1486	-0.3693 to 0.07199	No	ns	0.326
0h n=8 vs. 4h n=8	-0.2038	-0.4169 to 0.009351	No	ns	0.0669
0h n=8 vs. 5h n=7	-0.5212	-0.7418 to -0.3006	Yes	***	≤0.0001
0h n=8 vs. 7h n=10	-0.7417	-0.9439 to -0.5395	Yes	***	≤0.0001
0h n=8 vs. 25h n=8	-0.8102	-1.023 to -0.5971	Yes	***	≤0.0001
Comparing Fz-EGFP mean cell polarity at 31h and after 24h of core protein induction
Mean cell polarity
ANOVA P≤0.0001***	Mean Diff.	95% CI of diff.	Significant?	Summary	Adjusted P Value
Dunnett's multiple comparisons test
31h n=9 vs. Pk induction 25h n=8	-0.3154	-0.5165 to -0.1144	Yes	**	0.0011
31h n=9 vs. Dsh induction 25h n=9	0.18	-0.00599 to 0.366	No	ns	0.0602
31h n=9 vs. Stbm induction 25h n=6	0.2007	-0.01735 to 0.4188	No	ns	0.0786
31h n=9 vs. Dgo induction 25h n=7	0.2548	0.04631 to 0.4634	Yes	*	0.0125
Fz-EGFP in the Dgo expression experiment, Figure S3H
Mean cell polarity
ANOVA P≤0.0001***	Mean Diff.	95% CI of diff.	Significant?	Summary	Adjusted P Value
Dunnett's multiple comparisons test
0h n=5 vs. No FLP 2h expression n=6	-0.0178	-0.1943 to 0.1587	No	ns	0.9986
0h n=5 vs. 1h n=3	-0.3756	-0.5885 to -0.1627	Yes	***	0.0003
0h n=5 vs. 3h n=5	-0.2739	-0.4583 to -0.08953	Yes	**	0.002
0h n=5 vs. 7h n=11	-0.1942	-0.3514 to -0.03696	Yes	*	0.0112
0h n=5 vs. 24h n=7	-0.1196	-0.2903 to 0.05111	No	ns	0.2471
Epistasis experiments
Pk expression in a dsh1; pkpk-sple13 mutant, Figure 5A
Stable amount
ANOVA P=0.0004***	Mean Diff.	95% CI of diff.	Significant?	Summary	Adjusted P Value
Tukey's multiple comparisons test
2h induction No FLP n=6 vs. No expression n=6	20.28	-306.5 to 347.1	No	ns	0.9997
2h induction No FLP n=6 vs. 1h n=6	-192.2	-519.0 to 134.6	No	ns	0.4364
2h induction No FLP n=6 vs. 2h n=8	-333.8	-639.5 to -28.11	Yes	*	0.0274
2h induction No FLP n=6 vs. 7h n=4	-529.6	-895.0 to -164.2	Yes	**	0.0022
No expression n=6 vs. 1h n=6	-212.5	-539.3 to 114.4	No	ns	0.3386
No expression n=6 vs. 2h n=8	-354.1	-659.8 to -48.39	Yes	*	0.0175
No expression n=6 vs. 7h n=4	-549.9	-915.3 to -184.5	Yes	**	0.0014
1h n=6 vs. 2h n=8	-141.6	-447.4 to 164.1	No	ns	0.6572
1h n=6 vs. 7h n=4	-337.4	-702.8 to 27.96	No	ns	0.0804
2h n=8 vs. 7h n=4	-195.8	-542.4 to 150.9	No	ns	0.476
Pk expression in a pk-sple13 stbm6 mutant, Figure 5B
Stable amount
ANOVA P=0.0005***	Mean Diff.	95% CI of diff.	Significant?	Summary	Adjusted P Value
Tukey's multiple comparisons test
No FLP 1h n=7 vs. No expression n=9	0.3232	-297.8 to 298.4	No	ns	>0.9999
No FLP 1h n=7 vs. 1h n=6	428.7	99.6 to 757.7	Yes	**	0.0045
No FLP 1h n=7 vs. 2h n=11	53.35	-232.6 to 339.3	No	ns	0.9932
No FLP 1h n=7 vs. 4h n=7	167	-149.1 to 483.2	No	ns	0.6176
No FLP 1h n=7 vs. 7h n=8	-77.85	-384 to 228.3	No	ns	0.9728
No expression n=9 vs. 1h n=6	428.4	116.6 to 740.1	Yes	**	0.0024
No expression n=9 vs. 2h n=11	53.03	-212.8 to 318.9	No	ns	0.9908
No expression n=9 vs. 4h n=7	166.7	-131.4 to 464.8	No	ns	0.5587
No expression n=9 vs. 7h n=8	-78.17	-365.6 to 209.2	No	ns	0.9637
1h n=6 vs. 2h n=11	-375.3	-675.5 to -75.13	Yes	**	0.007
1h n=6 vs. 4h n=7	-261.6	-590.7 to 67.45	No	ns	0.189
1h n=6 vs. 7h n=8	-506.5	-826 to -187.1	Yes	***	0.0003
2h n=11 vs. 4h n=7	113.7	-172.3 to 399.7	No	ns	0.8406
2h n=11 vs. 7h n=8	-131.2	-406 to 143.6	No	ns	0.7119
4h n=7 vs. 7h n=8	-244.9	-551 to 61.23	No	ns	0.1837
Mean cell polarity, Figure S4E
ANOVA P=0.2439	Mean Diff.	95% CI of diff.	Significant?	Summary	Adjusted P Value
Tukey's multiple comparisons test
no Pk expression stbm6 vs. 24h Pk expression stbm6	0.02205	-0.02229 to 0.0664	No	ns	0.5353
no Pk expression stbm6 vs. no Pk expression dsh1	0.01654	-0.03545 to 0.06854	No	ns	0.8208
no Pk expression stbm6 vs. 24h Pk expression dsh1	-0.01272	-0.06472 to 0.03928	No	ns	0.9082
24h Pk expression stbm6 vs. no Pk expression dsh1	-0.005509	-0.05558 to 0.04456	No	ns	0.9904
24h Pk expression stbm6 vs. 24h Pk expression dsh1	-0.03478	-0.08485 to 0.0153	No	ns	0.2525
no Pk expression dsh1 vs. 24h Pk expression dsh1	-0.02927	-0.08623 to 0.02769	No	ns	0.5081
Mean cell polarity, Figure S4E
Unpaired t test 2 tailed	Difference between means	95% confidence interval	Significant?	Summary	P value (α 0.05)
24h Pk expression dsh1 vs. no Pk expression dsh1	0.02927 ± 0.02629	-0.02932 to 0.08785	No	ns	0.2917
24h Pk expression stbm6 vs. no Pk expression stbm6	-0.02205 ± 0.01332	-0.05005 to 0.00594	No	ns	0.1152
Fz-EGFP in the UAS-Pk experiments
Stable amount, Figures 5S and 5T
ANOVA P≤0.0001	Mean Diff.	95% CI of diff.	Significant?	Summary	Adjusted P Value
Šídák's multiple comparisons test
Control no UAS-pk 1h heat shift n=7 vs. UAS-pk RFP / fz-EGFP 1h heat shift n=9	44.93	-302.2 to 392	No	ns	0.9996
Control no UAS-pk 1h heat shift n=7 vs. RFP / UAS-pk fz-EGFP 1h heat shift n=5	268.4	-134.9 to 671.6	No	ns	0.3749
Control no UAS-pk 2h heat shift n=7 vs. UAS-pk RFP / fz-EGFP 2h heat shift n=7	-207.3	-575.4 to 160.9	No	ns	0.5692
Control no UAS-pk 2h heat shift n=7 vs. RFP / UAS-pk fz-EGFP 2h heat shift n=7	506.5	138.4 to 874.6	Yes	**	0.0024
Control no UAS-pk 4h heat shift n=7 vs. UAS-pk RFP / fz-EGFP 4h heat shift n=5	-1628	-2031 to -1224	Yes	***	<0.0001
Control no UAS-pk 4h heat shift n=7 vs. RFP / UAS-pk fz-EGFP 4h heat shift n=6	98.23	-284.9 to 481.4	No	ns	0.9821
Fz-EGFP in the shi[ts1] experiments
Stable amount, Figure 6B
ANOVA P≤0.0001***	Mean Diff.	95% CI of diff.	Significant?	Summary	Adjusted P Value
Tukey's multiple comparisons test
(No shi[ts1], No FLP), hs then 1h Pk expression control n=7 vs. (No FLP) shi[ts1]; control for 1h Pk expression n=7	22.49	-296.0 to 341.0	No	ns	> 0.9999
(No shi[ts1], No FLP), hs then 1h Pk expression control n=7 vs. 30min expression n=3	-138.5	-549.7 to 272.7	No	ns	0.9589
(No shi[ts1], No FLP), hs then 1h Pk expression control n=7 vs. 1h expression n=8	326.9	18.53 to 635.3	Yes	*	0.0309
(No shi[ts1], No FLP), hs then 1h Pk expression control n=7 vs. 2h expression n=4	-324.2	-697.7 to 49.26	No	ns	0.131
(No shi[ts1], No FLP), hs then 1h Pk expression control n=7 vs. shi[ts1] 30min expression n=6	-188.5	-520.0 to 143.1	No	ns	0.6154
(No shi[ts1], No FLP), hs then 1h Pk expression control n=7 vs. shi[ts1] 1h expression n=11	-7.941	-296.1 to 280.2	No	ns	> 0.9999
(No shi[ts1], No FLP), hs then 1h Pk expression control n=7 vs. shi[ts1] 2h expression n=4	41.54	-332.0 to 415.0	No	ns	> 0.9999
(No FLP) shi[ts1]; control for 1h Pk expression n=7 vs. 30min expression n=3	-160.9	-572.2 to 250.3	No	ns	0.9123
(No FLP) shi[ts1]; control for 1h Pk expression n=7 vs. 1h expression n=8	304.5	-3.955 to 612.9	No	ns	0.0552
(No FLP) shi[ts1]; control for 1h Pk expression n=7 vs. 2h expression n=4	-346.7	-720.2 to 26.77	No	ns	0.0859
(No FLP) shi[ts1]; control for 1h Pk expression n=7 vs. shi[ts1] 30min expression n=6	-211	-542.5 to 120.6	No	ns	0.4757
(No FLP) shi[ts1]; control for 1h Pk expression n=7 vs. shi[ts1] 1h expression n=11	-30.43	-318.5 to 257.7	No	ns	> 0.9999
(No FLP) shi[ts1]; control for 1h Pk expression n=7 vs. shi[ts1] 2h expression n=4	19.06	-354.4 to 392.6	No	ns	> 0.9999
30min expression n=3 vs. 1h expression n=8	465.4	61.97 to 868.8	Yes	*	0.014
30min expression n=3 vs. 2h expression n=4	-185.8	-640.9 to 269.3	No	ns	0.8932
30min expression n=3 vs. shi[ts1] 30min expression n=6	-50.01	-471.4 to 371.4	No	ns	> 0.9999
30min expression n=3 vs. shi[ts1] 1h expression n=11	130.5	-257.6 to 518.6	No	ns	0.9591
30min expression n=3 vs. shi[ts1] 2h expression n=4	180	-275.1 to 635.1	No	ns	0.9078
1h expression n=8 vs. 2h expression n=4	-651.2	-1016 to -286.3	Yes	***	< 0.0001
1h expression n=8 vs. shi[ts1] 30min expression n=6	-515.4	-837.2 to -193.6	Yes	***	0.0002
1h expression n=8 vs. shi[ts1] 1h expression n=11	-334.9	-611.8 to -57.99	Yes	**	0.0085
1h expression n=8 vs. shi[ts1] 2h expression n=4	-285.4	-650.3 to 79.52	No	ns	0.2262
2h expression n=4 vs. shi[ts1] 30min expression n=6	135.8	-248.9 to 520.4	No	ns	0.9474
2h expression n=4 vs. shi[ts1] 1h expression n=11	316.3	-31.63 to 664.2	No	ns	0.0986
2h expression n=4 vs. shi[ts1] 2h expression n=4	365.8	-55.58 to 787.1	No	ns	0.1311
shi[ts1] 30min expression n=6 vs. shi[ts1] 1h expression n=11	180.5	-121.9 to 483.0	No	ns	0.5564
shi[ts1] 30min expression n=6 vs. shi[ts1] 2h expression n=4	230	-154.6 to 614.7	No	ns	0.5543
shi[ts1] 1h expression n=11 vs. shi[ts1] 2h expression n=4	49.48	-298.4 to 397.4	No	ns	0.9998
Total amount of protein (Intensity)
ANOVA P=0.0793	Mean Diff.	95% CI of diff.	Significant?	Summary	Adjusted P Value
Tukey's multiple comparisons test
(No shi[ts1], No FLP), hs then 1h Pk expression control n=7 vs. (No FLP) shi[ts1]; control for 1h Pk expression n=7	43.73	-490.6 to 578.1	No	ns	>0.9999
(No shi[ts1], No FLP), hs then 1h Pk expression control n=7 vs. 30min expression n=3	-215.3	-905.1 to 474.5	No	ns	0.9727
(No shi[ts1], No FLP), hs then 1h Pk expression control n=7 vs. 1h expression n=8	176.4	-340.9 to 693.8	No	ns	0.956
(No shi[ts1], No FLP), hs then 1h Pk expression control n=7 vs. 2h expression n=4	-152.4	-779 to 474.1	No	ns	0.9935
(No shi[ts1], No FLP), hs then 1h Pk expression control n=7 vs. shi[ts1] 30min expression n=6	-213.3	-769.4 to 342.9	No	ns	0.9205
(No shi[ts1], No FLP), hs then 1h Pk expression control n=7 vs. shi[ts1] 1h expression n=11	180.9	-302.4 to 664.2	No	ns	0.9293
(No shi[ts1], No FLP), hs then 1h Pk expression control n=7 vs. shi[ts1] 2h expression n=4	297.2	-329.3 to 923.8	No	ns	0.7964
(No FLP) shi[ts1]; control for 1h Pk expression n=7 vs. 30min expression n=3	-259	-948.8 to 430.8	No	ns	0.9282
(No FLP) shi[ts1]; control for 1h Pk expression n=7 vs. 1h expression n=8	132.7	-384.7 to 650.1	No	ns	0.9911
(No FLP) shi[ts1]; control for 1h Pk expression n=7 vs. 2h expression n=4	-196.2	-822.7 to 430.4	No	ns	0.9722
(No FLP) shi[ts1]; control for 1h Pk expression n=7 vs. shi[ts1] 30min expression n=6	-257	-813.1 to 299.2	No	ns	0.8168
(No FLP) shi[ts1]; control for 1h Pk expression n=7 vs. shi[ts1] 1h expression n=11	137.2	-346.1 to 620.5	No	ns	0.9839
(No FLP) shi[ts1]; control for 1h Pk expression n=7 vs. shi[ts1] 2h expression n=4	253.5	-373.1 to 880	No	ns	0.8975
30min expression n=3 vs. 1h expression n=8	391.7	-285 to 1068	No	ns	0.594
30min expression n=3 vs. 2h expression n=4	62.85	-700.6 to 826.3	No	ns	>0.9999
30min expression n=3 vs. shi[ts1] 30min expression n=6	2.037	-704.8 to 708.9	No	ns	>0.9999
30min expression n=3 vs. shi[ts1] 1h expression n=11	396.2	-254.9 to 1047	No	ns	0.5324
30min expression n=3 vs. shi[ts1] 2h expression n=4	512.5	-251 to 1276	No	ns	0.4072
1h expression n=8 vs. 2h expression n=4	-328.9	-941 to 283.3	No	ns	0.6791
1h expression n=8 vs. shi[ts1] 30min expression n=6	-389.7	-929.5 to 150.2	No	ns	0.3169
1h expression n=8 vs. shi[ts1] 1h expression n=11	4.51	-460 to 469	No	ns	>0.9999
1h expression n=8 vs. shi[ts1] 2h expression n=4	120.8	-491.3 to 732.9	No	ns	0.9982
2h expression n=4 vs. shi[ts1] 30min expression n=6	-60.81	-706.1 to 584.4	No	ns	>0.9999
2h expression n=4 vs. shi[ts1] 1h expression n=11	333.4	-250.3 to 917	No	ns	0.6098
2h expression n=4 vs. shi[ts1] 2h expression n=4	449.7	-257.2 to 1157	No	ns	0.476
shi[ts1] 30min expression n=6 vs. shi[ts1] 1h expression n=11	394.2	-113.1 to 901.5	No	ns	0.2331
shi[ts1] 30min expression n=6 vs. shi[ts1] 2h expression n=4	510.5	-134.8 to 1156	No	ns	0.2143
shi[ts1] 1h expression n=11 vs. shi[ts1] 2h expression n=4	116.3	-467.4 to 700	No	ns	0.9981
Fz-EGFP in the dominant negative UAS-Rab5[DN] experiments
Stable amount, Figure 6D
Unpaired t test 2 tailed	Difference between means	95% confidence interval	Significant?	Summary	P value (α 0.05)
Fz-EGFP with UAS-Rab5[DN] 1h shift n=7 vs. without UAS-Rab5[DN] expression 1h shift n=6	284.3 ± 90.86	84.35 to 484.3	Yes	**	0.0096
Fz-EGFP in shi[ts1] dsh1 pk-sple13
Stable amount, Figure 6F
Unpaired t test 2 tailed	Difference between means	95% confidence interval	Significant?	Summary	P value (α 0.05)
Fz-EGFP in shi[ts1] dsh1; pk-sple13 1h shift n=7 vs. dsh1; pk-sple13 1h shift n=7	343.4 ± 70.88	189 to 497.9	Yes	***	0.0004
